# Supplementary material for: LncRNA BIRF Promotes Brain Ischemic Tolerance Induced By Cerebral Ischemic Preconditioning Through Upregulating GLT-1 via Sponging miR-330-5p
Source: Mol Neurobiol. 2022 Apr 22;59(7):3996–4014. doi: 10.1007/s12035-022-02841-3 (PMC9167204; doi:10.1007/s12035-022-02841-3)
Supplement: Supplementary file 2 — GO enrichment and Pathway analysis of mRNAs from the ceRNA network. (XLSX 113 KB) [file 12035_2022_2841_MOESM2_ESM.xlsx]

## Sheet: pathway
ID	Description	GeneRatio	BgRatio	pvalue	p.adjust	qvalue	geneID	Count
rno05200	Pathways in cancer	20/175	321/6610	0.000290983	0.0111301	0.0103375	Abl1/Apc/Axin2/Col4a1/Csf1r/Ctnna2/Dapk1/Egln2/Fgfr3/Fn1/Gli3/Hsp90ab1/Igf1r/Itga2b/Lama5/Mmp9/Ret/Stat5a/Stk36/Sufu	20
rno04010	MAPK signaling pathway	16/175	269/6610	0.00194644	0.0496341	0.0460998	Cacna1d/Cacna1e/Cacna1h/Cacna1i/Cacna1s/Fgfr3/Flnb/Flnc/Map3k5/Map4k4/Mapk8ip3/Nfatc2/Nfatc4/Nr4a1/Pla2g4b/Pla2g4f	16
rno04510	Focal adhesion	15/175	186/6610	0.000110195	0.00561992	0.00521974	Actn2/Col4a1/Col5a1/Col6a1/Col6a3/Col6a6/Flnb/Flnc/Fn1/Igf1r/Itga10/Itga2b/Lama5/Reln/Vwf	15
rno04512	ECM-receptor interaction	12/175	74/6610	4.27775e-07	3.27248e-05	3.03946e-05	Col4a1/Col5a1/Col6a1/Col6a3/Col6a6/Fn1/Itga10/Itga2b/Lama5/Reln/Sv2a/Vwf	12
rno04020	Calcium signaling pathway	12/175	186/6610	0.00370563	0.0645834	0.0599845	Cacna1d/Cacna1e/Cacna1h/Cacna1i/Cacna1s/Grin2a/Itpr1/Itpr3/Plcd3/Plce1/Ryr2/Ryr3	12
rno04360	Axon guidance	11/175	127/6610	0.000507041	0.0155154	0.0144106	Abl1/Arhgef12/Epha4/Epha7/L1cam/Nfatc2/Nfatc4/Plxna3/Sema3g/Slit2/Unc5c	11
rno02010	ABC transporters	10/175	45/6610	1.87207e-07	2.86426e-05	2.66031e-05	Abca13/Abca2/Abca4/Abca6/Abca8a/Abcb11/Abcc10/Abcc2/Abcc4/Abcc6	10
rno04270	Vascular smooth muscle contraction	8/175	121/6610	0.0146208	0.186416	0.173141	Arhgef11/Arhgef12/Cacna1d/Cacna1s/Itpr1/Itpr3/Pla2g4b/Pla2g4f	8
rno05412	Arrhythmogenic right ventricular cardiomyopathy (ARVC)	7/175	72/6610	0.00279625	0.0611181	0.056766	Actn2/Cacna1d/Cacna1s/Ctnna2/Itga10/Itga2b/Ryr2	7
rno04070	Phosphatidylinositol signaling system	7/175	76/6610	0.00379902	0.0645834	0.0599845	Dgkz/Inpp5d/Itpr1/Itpr3/Plcd3/Plce1/Synj2	7
rno04520	Adherens junction	6/175	72/6610	0.0116552	0.178324	0.165626	Actn2/Ctnna2/Igf1r/Ptprf/Ptprm/Tjp1	6
rno04974	Protein digestion and absorption	6/175	78/6610	0.0168381	0.198172	0.184061	Atp1a2/Col4a1/Col5a1/Col6a1/Col6a3/Col6a6	6
rno04912	GnRH signaling pathway	6/175	99/6610	0.0468919	0.398581	0.370199	Cacna1d/Cacna1s/Itpr1/Itpr3/Pla2g4b/Pla2g4f	6
rno05217	Basal cell carcinoma	5/175	54/6610	0.0136327	0.186416	0.173141	Apc/Axin2/Gli3/Stk36/Sufu	5
rno05014	Amyotrophic lateral sclerosis (ALS)	5/175	66/6610	0.02995	0.291091	0.270363	Als2/Grin2a/Map3k5/Slc1a2/Tomm40	5
rno04730	Long-term depression	5/175	71/6610	0.0393133	0.35382	0.328625	Igf1r/Itpr1/Itpr3/Pla2g4b/Pla2g4f	5
rno04975	Fat digestion and absorption	4/175	45/6610	0.0304409	0.291091	0.270363	Mttp/Npc1l1/Pla2g4b/Pla2g4f	4
rno00760	Nicotinate and nicotinamide metabolism	3/175	24/6610	0.02454	0.268187	0.24909	Aox1/Nnt/Qprt	3

## Sheet: GO
Class	ID	Description	GeneRatio	BgRatio	pvalue	p.adjust	qvalue	geneID	Count
BP	GO:0007409	axonogenesis	47/589	485/18303	1.66481e-11	7.5183e-08	6.9046e-08	Abl1/Als2/Ank3/Apc/Celsr3/Csf1r/Ctnna2/Dscaml1/Dst/Epha4/Epha7/Fgfr3/Fn1/Gli3/Golga4/Hsp90ab1/Igf1r/Kalrn/Kif13b/L1cam/Lama1/Lama5/Lmtk2/Lrp1/Lrp2/Lrp4/Macf1/Mapk8ip3/Megf8/Mycbp2/Ncam1/Ntrk3/Plxna3/Plxnb1/Ptprm/Reln/Ret/Rtn4r/Sema3g/Sipa1l1/Slit2/Sptbn4/Szt2/Tenm2/Trio/Unc5c/Zswim5	47
MF	GO:0016887	ATPase activity	47/543	391/17023	4.10656e-15	2.99368e-12	2.52013e-12	Abca13/Abca17/Abca2/Abca4/Abca6/Abca8a/Abcb11/Abcc10/Abcc2/Abcc4/Abcc6/Abcf3/Atp13a1/Atp1a2/Btaf1/Chd5/Chd6/Chd8/Dhx30/Dnah1/Dnah11/Dnah12/Dnah6/Dnah7/Dnah8/Dnah9/Dnhd1/Dync1h1/Entpd2/Kif13a/Kif13b/Macf1/Mcm2/Mov10/Msh5/Myh14/Myo10/Myo1a/Myo1c/Myo7a/Myo7b/Myo9b/Nsf/Rad54l2/Rnf213/Tdrd9/Upf1	47
CC	GO:0031252	cell leading edge	38/595	434/18575	2.22487e-08	2.88121e-06	2.16047e-06	Abl1/Als2/Apc/Arhgef2/C2cd5/Cacna1d/Carmil1/Cdc37/Cdc42bpg/Clip1/Cspg4/Ctnna2/Dgkz/Dst/Dysf/Eps8/Fat1/Hmcn1/Kank1/Kcnc3/Macf1/Mapk8ip3/Myo10/Myo1a/Myo1c/Myo9b/Piezo1/Pla2g4f/Plce1/Ptprm/Rinl/Ripor2/Slc1a2/Sptbn1/Ssh1/Synj2/Unc5c/Ush2a	38
CC	GO:0150034	distal axon	38/595	440/18575	3.20546e-08	3.32085e-06	2.49013e-06	Abl1/Adcy10/Als2/Apc/Eno1/Epha4/Eps8/Exoc7/Grin2a/Grm4/Hdac5/Hsp90ab1/Kcnc3/L1cam/Lmtk2/Lrig2/Lrp1/Lrp2/Mapk8ip3/Myh14/Myo1a/Ncam1/Pclo/Pcsk1/Polg/Ptprf/Ptprn/Rtn4r/Setx/Sgip1/Ssh1/Sv2a/Synj2/Tenm2/Tspoap1/Unc5c/Ush2a/Utrn	38
CC	GO:0045177	apical part of cell	37/595	485/18575	1.065e-06	4.59723e-05	3.44722e-05	Abcb11/Abcc2/Abcc4/Abcc6/Adcy10/Aspm/C2cd2l/Cacna1d/Clcn5/Cspg4/Cubn/Dchs1/Fat1/Fat4/Fn1/Hsp90ab1/Itpr3/Lrp1/Lrp2/Mpdz/Myo1a/Myo7a/Myo7b/Npc1l1/Otof/Pappa2/Pdzd2/Plec/Rapgef6/Rhcg/Ripor2/Shroom2/Slc14a2/Slc34a3/Sptbn2/Tjp1/Ush2a	37
MF	GO:0003779	actin binding	35/543	416/17023	1.85104e-07	1.92773e-05	1.62279e-05	Abl1/Actn2/Coro7/Ctnna2/Daam2/Dst/Eps8/Fhod3/Flnb/Flnc/Macf1/Myh14/Myo10/Myo15a/Myo18a/Myo1a/Myo1c/Myo7a/Myo7b/Myo9b/Myom2/Nod2/Plec/Shroom2/Sipa1l1/Sptbn1/Sptbn2/Sptbn4/Ssh1/Svil/Syne1/Utrn/Vps18/Whamm/Xirp2	35
CC	GO:0031012	extracellular matrix	35/595	404/18575	1.0472e-07	9.0408e-06	6.77922e-06	Adamts16/Adamts18/Adamts3/Adamts4/Adamtsl3/Bcan/Col28a1/Col4a1/Col5a1/Col6a1/Col6a3/Col6a5/Col6a6/Col8a2/Entpd2/Fcgbpl1/Fn1/Fras1/Frem2/Frem3/Hmcn1/Lama1/Lama5/Lrig2/Ltbp4/Mmp9/Nav2/Otog/Postn/Reln/Tecta/Tfip11/Ush2a/Vit/Vwf	35
CC	GO:0015629	actin cytoskeleton	35/595	493/18575	1.01824e-05	0.000239749	0.000179775	Abl1/Acaca/Actl10/Actn2/Ahnak/Arhgef2/Carmil1/Dapk1/Dst/Ehbp1/Fhod3/Flnb/Inpp5d/Llgl2/Macf1/Myh14/Myo10/Myo15a/Myo18a/Myo1a/Myo1c/Myo7a/Myo7b/Myo9b/Rinl/Shroom2/Spta1/Sptbn1/Sptbn2/Sptbn4/Svil/Tmem63b/Utrn/Vps18/Xirp2	35
BP	GO:0048880	sensory system development	34/589	458/18303	5.80322e-06	0.00160108	0.00147039	Adamts18/Ahi1/Apc/Cacna1s/Chd7/Col4a1/Col5a1/Col8a2/Fat1/Fat3/Fgfr3/Frem2/Gli3/Igfn1/Impdh2/Kmt2c/Lama1/Mdm1/Med1/Mertk/Myom2/Nes/Nphp4/Ntrk3/Obsl1/Optn/Pcnt/Pde6b/Ptprm/Ret/Sall2/Sdk2/Tmem132e/Ush2a	34
BP	GO:0032535	regulation of cellular component size	33/589	425/18303	3.07254e-06	0.00106735	0.000980226	Abl1/Actn2/Als2/Carmil1/Ctnna2/Epha7/Eps8/Fhod3/Fn1/Golga4/Hsp90ab1/Kank1/L1cam/Lrp1/Macf1/Megf8/Myo1c/Nphs1/Ntrk3/Plxna3/Ret/Rptor/Rtn4r/Sema3g/Shroom2/Slit2/Sptbn1/Sptbn2/Sptbn4/Ssh1/Svil/Whamm/Wnk3	33
BP	GO:0001654	eye development	33/589	449/18303	9.79553e-06	0.00210651	0.00193456	Adamts18/Ahi1/Apc/Cacna1s/Chd7/Col4a1/Col5a1/Col8a2/Fat1/Fat3/Fgfr3/Frem2/Gli3/Igfn1/Impdh2/Kmt2c/Lama1/Mdm1/Med1/Mertk/Myom2/Nes/Nphp4/Ntrk3/Obsl1/Optn/Pcnt/Pde6b/Ptprm/Ret/Sall2/Sdk2/Ush2a	33
BP	GO:0150063	visual system development	33/589	453/18303	1.17634e-05	0.00230971	0.00212118	Adamts18/Ahi1/Apc/Cacna1s/Chd7/Col4a1/Col5a1/Col8a2/Fat1/Fat3/Fgfr3/Frem2/Gli3/Igfn1/Impdh2/Kmt2c/Lama1/Mdm1/Med1/Mertk/Myom2/Nes/Nphp4/Ntrk3/Obsl1/Optn/Pcnt/Pde6b/Ptprm/Ret/Sall2/Sdk2/Ush2a	33
BP	GO:0031346	positive regulation of cell projection organization	33/589	493/18303	6.35316e-05	0.00717272	0.00658722	Abl1/Ahi1/Apc/Carmil1/Clip1/Epha4/Eps8/Fbxo38/Fn1/Golga4/Grn/Igf1r/Itpr1/Kalrn/L1cam/Lrp1/Macf1/Megf8/Nav3/Ntrk3/Obsl1/Plce1/Plekhm1/Plxna3/Plxnb1/Ptprf/Reln/Ret/Ripor2/Rreb1/Setx/Tenm2/Ttbk2	33
CC	GO:0031253	cell projection membrane	33/595	335/18575	1.13681e-08	1.96289e-06	1.47187e-06	Abcc2/Apc/Arhgef2/Bves/C2cd5/Cacna1d/Cdc37/Cspg4/Cubn/Entpd2/Eps8/Hmcn1/Hsp90ab1/Kank1/Kcnc3/Lrp2/Macf1/Mapk8ip3/Mttp/Myo10/Myo1c/Npc1l1/Pde6b/Piezo1/Pla2g4f/Ripor2/Slc1a2/Slc34a3/Sptbn1/Synj2/Txndc15/Ush2a/Utrn	33
BP	GO:0010769	regulation of cell morphogenesis involved in differentiation	32/589	363/18303	2.76207e-07	0.000311838	0.000286383	Abl1/Carmil1/Epha4/Epha7/Fn1/Golga4/Kalrn/Kank1/Kif13b/L1cam/Lrp1/Lrp4/Macf1/Megf8/Mycbp2/Nfatc4/Ntrk3/Obsl1/Plxna3/Plxnb1/Postn/Prkdc/Ptprf/Reln/Ret/Rreb1/Rtn4r/Sema3g/Sipa1l1/Slit2/Syne1/Zswim5	32
CC	GO:0097060	synaptic membrane	32/595	465/18575	4.45488e-05	0.000854676	0.000640877	Actn2/Ank3/Bsn/Cacna1d/Cacna1e/Cacna1h/Clstn1/Ctnna2/Eno1/Epha4/Epha7/Grin2a/Grip2/Grm4/Itpr1/Kcnc3/L1cam/Lrp4/Magee1/Ncam1/Ntrk3/Otof/Ptprf/Scn10a/Scn11a/Scn8a/Slc1a2/Slc2a3/Slc6a5/Syne1/Tenm2/Utrn	32
CC	GO:0099572	postsynaptic specialization	31/595	460/18575	8.59676e-05	0.00142472	0.00106832	Actn2/Als2/Ank2/Arhgef2/Bcas1/Bsn/Clstn1/Ctnna2/Ctnnd2/Dgkz/Dlgap4/Dst/Epha4/Epha7/Eps8/Grin2a/Grip2/Itpr1/Kalrn/Lrp4/Macf1/Mpdz/Ncoa2/Nsf/Pclo/Pdzd2/Ptprf/Rnf112/Scn8a/Sipa1l1/Sptbn1	31
BP	GO:0007018	microtubule-based movement	30/589	379/18303	5.9028e-06	0.00160108	0.00147039	Adcy10/Ap3b2/Armc2/Ash1l/Bicdl2/Bsn/Cacna1e/Cacna1i/Cep131/Dnah1/Dnah11/Dnah12/Dnah17/Dnah6/Dnah7/Dnah8/Dnah9/Dnhd1/Dst/Dync1h1/Hydin/Kif13a/Kif13b/Mapk8ip3/Nme8/Nphp4/Spg7/Stk36/Ttc21a/Ulk4	30
BP	GO:0022411	cellular component disassembly	30/589	391/18303	1.08744e-05	0.00223221	0.00205	Actn2/Ambra1/Apc/Arhgef2/Capn10/Carmil1/Cdc37/Epha4/Eps8/Gak/Igf1r/Map4k4/Nav3/Nckap5/Nckap5l/Nes/Nsf/Optn/Scaf8/Setx/Shroom2/Sptbn1/Sptbn2/Sptbn4/Svil/Tecpr1/Tfip11/Ttbk2/Upf1/Vps13d	30
MF	GO:0017016	Ras GTPase binding	30/543	392/17023	9.43829e-06	0.000535046	0.000450411	Als2/Arhgef10/Arhgef11/Arhgef12/Arhgef2/Bicdl2/Daam2/Dock10/Eps8/Kalrn/Llgl2/Mycbp2/Myo1c/Myo9b/Npc1l1/Nsf/Obscn/Optn/Pkn1/Plce1/Rab11fip1/Rab11fip5/Ranbp2/Ranbp3/Rapgef6/Rundc1/Sgsm1/Tbc1d1/Trio/Whamm	30
MF	GO:0031267	small GTPase binding	30/543	407/17023	1.94544e-05	0.00088639	0.000746178	Als2/Arhgef10/Arhgef11/Arhgef12/Arhgef2/Bicdl2/Daam2/Dock10/Eps8/Kalrn/Llgl2/Mycbp2/Myo1c/Myo9b/Npc1l1/Nsf/Obscn/Optn/Pkn1/Plce1/Rab11fip1/Rab11fip5/Ranbp2/Ranbp3/Rapgef6/Rundc1/Sgsm1/Tbc1d1/Trio/Whamm	30
CC	GO:0014069	postsynaptic density	30/595	425/18575	4.83144e-05	0.000893816	0.000670226	Actn2/Als2/Ank2/Arhgef2/Bcas1/Bsn/Clstn1/Ctnna2/Ctnnd2/Dgkz/Dst/Epha4/Epha7/Eps8/Grin2a/Grip2/Itpr1/Kalrn/Lrp4/Macf1/Mpdz/Ncoa2/Nsf/Pclo/Pdzd2/Ptprf/Rnf112/Scn8a/Sipa1l1/Sptbn1	30
CC	GO:0032279	asymmetric synapse	30/595	431/18575	6.23986e-05	0.00111457	0.000835757	Actn2/Als2/Ank2/Arhgef2/Bcas1/Bsn/Clstn1/Ctnna2/Ctnnd2/Dgkz/Dst/Epha4/Epha7/Eps8/Grin2a/Grip2/Itpr1/Kalrn/Lrp4/Macf1/Mpdz/Ncoa2/Nsf/Pclo/Pdzd2/Ptprf/Rnf112/Scn8a/Sipa1l1/Sptbn1	30
CC	GO:0098984	neuron to neuron synapse	30/595	459/18575	0.000190204	0.00240306	0.00180193	Actn2/Als2/Ank2/Arhgef2/Bcas1/Bsn/Clstn1/Ctnna2/Ctnnd2/Dgkz/Dst/Epha4/Epha7/Eps8/Grin2a/Grip2/Itpr1/Kalrn/Lrp4/Macf1/Mpdz/Ncoa2/Nsf/Pclo/Pdzd2/Ptprf/Rnf112/Scn8a/Sipa1l1/Sptbn1	30
BP	GO:0043010	camera-type eye development	29/589	401/18303	4.51407e-05	0.00592671	0.00544292	Ahi1/Apc/Cacna1s/Chd7/Col4a1/Col8a2/Fat1/Fat3/Fgfr3/Gli3/Igfn1/Impdh2/Kmt2c/Lama1/Mdm1/Med1/Mertk/Myom2/Nes/Nphp4/Ntrk3/Obsl1/Optn/Pcnt/Pde6b/Ptprm/Ret/Sdk2/Ush2a	29
BP	GO:0045666	positive regulation of neuron differentiation	29/589	483/18303	0.00101543	0.0449575	0.0412878	Abl1/Ahi1/Arhgef2/Clip1/Epha4/Fbxo38/Fn1/Golga4/Grip2/Grn/Igf1r/Itpr1/Kalrn/Kdm4a/L1cam/Lrp1/Macf1/Mapk8ip3/Megf8/Ncoa1/Ntrk3/Obsl1/Plxna3/Plxnb1/Ptprf/Reln/Ret/Rnf112/Setx	29
MF	GO:0003712	transcription coregulator activity	29/543	427/17023	0.000115262	0.00323177	0.00272056	Actn2/Btaf1/Camta2/Dcaf6/Gon4l/Hdac5/Helz2/Jmjd1c/Med1/Med12/Med13l/Med15/Med24/Myt1l/Naca/Ncoa1/Ncoa2/Ncoa3/Nup98/Parp10/Phf2/Pkn1/Rad54l2/Spen/Taf5l/Thrap3/Tle2/Tp53bp1/Trrap	29
CC	GO:0030427	site of polarized growth	29/595	236/18575	5.79974e-10	3.00426e-07	2.25274e-07	Abl1/Adcy10/Als2/Apc/Eno1/Epha4/Eps8/Exoc7/Fry/Fryl/Hdac5/Hsp90ab1/L1cam/Lmtk2/Lrig2/Lrp1/Lrp2/Mapk8ip3/Myh14/Myo1a/Ncam1/Pclo/Ptprf/Rtn4r/Setx/Ssh1/Tenm2/Unc5c/Utrn	29
CC	GO:0005938	cell cortex	29/595	335/18575	1.32649e-06	5.28555e-05	3.96336e-05	Actn2/Apc/Bsn/C2cd2l/C2cd5/Capn10/Ctnna2/Dync1h1/Eno1/Eps8/Exoc3l4/Exoc7/Fry/Fryl/Hmcn1/Inpp5d/Kcnc3/Llgl2/Myo10/Myo1a/Myo9b/Pclo/Phldb1/Shroom2/Spta1/Sptbn1/Sptbn2/Sptbn4/Utrn	29
CC	GO:0016324	apical plasma membrane	29/595	383/18575	1.79522e-05	0.000387469	0.000290543	Abcb11/Abcc2/Abcc4/Abcc6/Adcy10/Aspm/C2cd2l/Cacna1d/Cspg4/Cubn/Fat1/Fn1/Hsp90ab1/Lrp2/Mpdz/Myo1a/Myo7a/Npc1l1/Pappa2/Plec/Rapgef6/Rhcg/Ripor2/Shroom2/Slc14a2/Slc34a3/Sptbn2/Tjp1/Ush2a	29
BP	GO:0060562	epithelial tube morphogenesis	28/589	388/18303	6.31468e-05	0.00717272	0.00658722	Abl1/Adamts16/Ahi1/Cecr2/Celsr1/Col4a1/Csmd1/Dchs1/Epha4/Epha7/Fat4/Gli3/Hdac5/Lama1/Lama5/Lrp2/Med1/Med12/Megf8/Mthfd1l/Ncoa3/Nfatc4/Notch4/Nphp3/Ret/Ryr2/Slit2/Sufu	28
BP	GO:0032970	regulation of actin filament-based process	28/589	414/18303	0.000189598	0.017838	0.0163819	Abl1/Actn2/Ank2/Arhgef10/Atp1a2/Cacna1h/Carmil1/Celsr1/Csf1r/Ctnna2/Eps8/Fhod3/Kank1/Lrp1/Myo1c/Nphs1/Ntrk3/Ryr2/Shroom2/Slit2/Sptbn1/Sptbn2/Sptbn4/Ssh1/Svil/Tjp1/Trpm4/Whamm	28
BP	GO:0043087	regulation of GTPase activity	28/589	415/18303	0.000197303	0.0181841	0.0166998	Als2/Arhgap45/Arhgef10/Arhgef11/Arhgef12/Bves/Depdc5/Dock10/Epha4/Kalrn/Llgl2/Map4k4/Myo9b/Ntrk3/Plekhg4/Plxna3/Plxnb1/Ranbp2/Ranbp3/Rapgef6/Rasal2/Ric8a/Rtn4r/Rundc1/Sgsm1/Sipa1l1/Slit2/Tbc1d1	28
BP	GO:0010256	endomembrane system organization	28/589	424/18303	0.000280235	0.0217654	0.0199887	Als2/Ank2/Ank3/Atp8b3/Bag6/Cacna1s/Col5a1/Coro7/Dysf/Fat4/Fer1l4/Fer1l6/Gak/Myo18a/Obsl1/Optn/Otof/Ptprn/Rnf112/Sec16a/Sec16b/Sgip1/Spta1/Sptbn1/Syne1/Trappc11/Vps18/Whamm	28
BP	GO:0034329	cell junction assembly	28/589	437/18303	0.000454416	0.0267563	0.0245723	Abl1/Actn2/Adgrb2/Ank2/Bsn/Clstn1/Ctnnd2/Dchs1/Dst/Epha7/Fn1/Igfn1/Lrp1/Lrp4/Macf1/Map4k4/Myo1c/Nphp4/Ntrk3/Obsl1/Pclo/Plec/Plxnb1/Sdk2/Sipa1l1/Sptbn2/Tjp1/Whamm	28
BP	GO:0014706	striated muscle tissue development	28/589	448/18303	0.00067016	0.0351912	0.0323186	Actn2/Alpk3/Apc/Bves/Cacna1s/Ccnt2/Chd7/Csf1r/Dysf/Fhod3/Flnb/Hdac5/Hivep3/Lrp2/Med1/Myh14/Myom2/Naca/Ncam1/Nphs1/Nr4a1/Ripor2/Ryr2/Svil/Syne1/Tenm4/Usp19/Xirp2	28
BP	GO:0060537	muscle tissue development	28/589	472/18303	0.00147239	0.054953	0.0504673	Actn2/Alpk3/Apc/Bves/Cacna1s/Ccnt2/Chd7/Csf1r/Dysf/Fhod3/Flnb/Hdac5/Hivep3/Lrp2/Med1/Myh14/Myom2/Naca/Ncam1/Nphs1/Nr4a1/Ripor2/Ryr2/Svil/Syne1/Tenm4/Usp19/Xirp2	28
BP	GO:0007411	axon guidance	27/589	249/18303	3.72892e-08	6.10622e-05	5.60778e-05	Ank3/Celsr3/Csf1r/Dscaml1/Epha4/Epha7/Gli3/L1cam/Lama1/Lama5/Lrp1/Lrp2/Mapk8ip3/Megf8/Mycbp2/Ncam1/Plxna3/Plxnb1/Ptprm/Reln/Rtn4r/Sema3g/Slit2/Tenm2/Trio/Unc5c/Zswim5	27
BP	GO:0097485	neuron projection guidance	27/589	250/18303	4.05639e-08	6.10622e-05	5.60778e-05	Ank3/Celsr3/Csf1r/Dscaml1/Epha4/Epha7/Gli3/L1cam/Lama1/Lama5/Lrp1/Lrp2/Mapk8ip3/Megf8/Mycbp2/Ncam1/Plxna3/Plxnb1/Ptprm/Reln/Rtn4r/Sema3g/Slit2/Tenm2/Trio/Unc5c/Zswim5	27
BP	GO:0010639	negative regulation of organelle organization	27/589	423/18303	0.000604853	0.0325181	0.0298637	Apc/Arhgef2/Carmil1/Ctnna2/Eps8/Exosc10/Fgfr3/Fhod3/Kank1/Kdm4a/Mcm2/Mdm1/Nav3/Phf2/Shroom2/Slit2/Slx4/Sptbn1/Sptbn2/Sptbn4/Ssh1/Supt6h/Svil/Tjp1/Trip12/Ttbk2/Ubr5	27
BP	GO:0060249	anatomical structure homeostasis	27/589	461/18303	0.00212644	0.065774	0.060405	Abca4/Acaca/Adgrv1/Apc/Cacna1d/Cacna1e/Csf1r/Exosc10/Gaa/Hsp90ab1/Inpp5d/Mdm1/Nod2/Nphp3/Nphp4/Plekhm1/Prkdc/Slx4/Smg1/Telo2/Tep1/Tjp1/Tspoap1/Upf1/Ush2a/Wnk3/Ylpm1	27
BP	GO:0016570	histone modification	27/589	487/18303	0.00449045	0.106071	0.0974123	Ash1l/Baz2a/Brd1/Brpf3/Chd5/Ep400/Hdac5/Jmjd1c/Kdm4a/Kmt2b/Kmt2c/Kmt2d/Kmt2e/Mcm3ap/Med24/Ncoa1/Ncoa3/Padi4/Paxip1/Phf2/Pkn1/Supt6h/Taf5l/Trip12/Trrap/Ubr2/Ubr5	27
MF	GO:0046873	metal ion transmembrane transporter activity	27/543	417/17023	0.00041904	0.00925698	0.00779268	Atp1a2/Cacna1d/Cacna1e/Cacna1h/Cacna1i/Cacna1s/Grin2a/Itpr1/Itpr3/Kcnc3/Kcnh2/Nalcn/Pkd2l1/Pkdrej/Ryr2/Ryr3/Scn10a/Scn11a/Scn8a/Slc1a2/Slc34a3/Slc39a12/Slc40a1/Slc6a13/Slc6a5/Trpm4/Tspoap1	27
MF	GO:0005216	ion channel activity	27/543	423/17023	0.000522377	0.0102922	0.00866417	Cacna1d/Cacna1e/Cacna1h/Cacna1i/Cacna1s/Clcn5/Grin2a/Itpr1/Itpr3/Kcnc3/Kcnh2/Nalcn/Piezo1/Pkd2l1/Pkdrej/Ryr2/Ryr3/Scn10a/Scn11a/Scn8a/Tmc3/Tmem63b/Tmem63c/Tomm40/Trpm3/Trpm4/Tspoap1	27
MF	GO:0015267	channel activity	27/543	470/17023	0.00243817	0.036274	0.0305361	Cacna1d/Cacna1e/Cacna1h/Cacna1i/Cacna1s/Clcn5/Grin2a/Itpr1/Itpr3/Kcnc3/Kcnh2/Nalcn/Piezo1/Pkd2l1/Pkdrej/Ryr2/Ryr3/Scn10a/Scn11a/Scn8a/Tmc3/Tmem63b/Tmem63c/Tomm40/Trpm3/Trpm4/Tspoap1	27
MF	GO:0022803	passive transmembrane transporter activity	27/543	470/17023	0.00243817	0.036274	0.0305361	Cacna1d/Cacna1e/Cacna1h/Cacna1i/Cacna1s/Clcn5/Grin2a/Itpr1/Itpr3/Kcnc3/Kcnh2/Nalcn/Piezo1/Pkd2l1/Pkdrej/Ryr2/Ryr3/Scn10a/Scn11a/Scn8a/Tmc3/Tmem63b/Tmem63c/Tomm40/Trpm3/Trpm4/Tspoap1	27
CC	GO:0030426	growth cone	27/595	229/18575	5.666e-09	1.46749e-06	1.1004e-06	Abl1/Adcy10/Als2/Apc/Eno1/Epha4/Eps8/Exoc7/Hdac5/Hsp90ab1/L1cam/Lmtk2/Lrig2/Lrp1/Lrp2/Mapk8ip3/Myh14/Myo1a/Ncam1/Pclo/Ptprf/Rtn4r/Setx/Ssh1/Tenm2/Unc5c/Utrn	27
CC	GO:0043235	receptor complex	27/595	403/18575	0.000265955	0.00313101	0.00234778	Adgrv1/Cpt1c/Csf1r/Epha4/Epha7/Eps8/Fgfr3/Grin2a/Hsp90ab1/Igf1r/Il6st/Itga10/Itga2b/Itgae/Itpr3/Lmtk2/Lrp1/Lrp2/Mertk/Mttp/Ntrk3/Pkd2l1/Pla2r1/Plxna3/Plxnb1/Ret/Tie1	27
BP	GO:0044782	cilium organization	26/589	345/18303	5.62187e-05	0.00686172	0.00630161	Abcc4/Adamts16/Ahi1/Armc2/Armc9/Ccdc13/Celsr3/Cep131/Cyld/Dnah1/Dnah17/Dnah7/Dnah8/Hydin/Lama5/Nme8/Nphp3/Pcnt/Stk36/Syne1/Ttbk2/Ttc21a/Ttll3/Txndc15/Ulk4/Wdr90	26
BP	GO:0031589	cell-substrate adhesion	26/589	360/18303	0.000112967	0.0118642	0.0108958	Abl1/Actn2/Bcan/Bves/Carmil1/Fat2/Fn1/Itga10/Itga2b/Kank1/L1cam/Lama5/Lrp1/Macf1/Map4k4/Mertk/Postn/Rreb1/Sned1/Strc/Tecta/Ush2a/Utrn/Vit/Vwf/Whamm	26
BP	GO:1990778	protein localization to cell periphery	26/589	371/18303	0.000182721	0.0175568	0.0161237	Abca2/Actn2/Ank2/Ank3/C2cd5/Clip1/Clstn1/Dchs1/Gak/Golga4/Gpr158/Gpr179/Grin2a/Grip2/Kalrn/Kif13a/Lama5/Lrp1/Macf1/Nsf/Optn/Rapgef6/Sec16a/Sptbn1/Sptbn4/Wnk3	26
BP	GO:0007517	muscle organ development	26/589	414/18303	0.000960199	0.0438006	0.0402252	Apc/Bves/Cacna1s/Ccnt2/Chd7/Csf1r/Disp1/Dysf/Flnb/Hdac5/Hivep3/Lama5/Lrp2/Med1/Myh14/Myom2/Naca/Ncam1/Nphs1/Nr4a1/Ripor2/Ryr2/Scn8a/Svil/Usp19/Xirp2	26
BP	GO:0016055	Wnt signaling pathway	26/589	418/18303	0.00110257	0.0474212	0.0435503	Abl1/Apc/Aspm/Axin2/Celsr1/Celsr3/Chd8/Ctnnd2/Cyld/Daam2/Fgfr3/Gli3/Kank1/Lrp1/Lrp4/Macf1/Med12/Nfatc4/Nphp3/Nphp4/Plekha4/Rnf213/Rnf43/Tle2/Trpm4/Ubr5	26
BP	GO:0198738	cell-cell signaling by wnt	26/589	421/18303	0.00122104	0.0515282	0.047322	Abl1/Apc/Aspm/Axin2/Celsr1/Celsr3/Chd8/Ctnnd2/Cyld/Daam2/Fgfr3/Gli3/Kank1/Lrp1/Lrp4/Macf1/Med12/Nfatc4/Nphp3/Nphp4/Plekha4/Rnf213/Rnf43/Tle2/Trpm4/Ubr5	26
BP	GO:0009306	protein secretion	26/589	475/18303	0.00616079	0.131858	0.121095	Ahi1/C2cd2l/Cacna1d/Cacna1e/Capn10/Disp1/Dysf/Gpr27/Llgl2/Lmf1/Lrp1/Map4k4/Mttp/Myo18a/Nod2/Optn/Pclo/Pcsk1/Ptprn/Rab11fip1/Rab11fip5/Rhbdf2/Rptor/RT1-Db1/Siglec10/Trpm4	26
BP	GO:0035592	establishment of protein localization to extracellular region	26/589	477/18303	0.00649422	0.132108	0.121324	Ahi1/C2cd2l/Cacna1d/Cacna1e/Capn10/Disp1/Dysf/Gpr27/Llgl2/Lmf1/Lrp1/Map4k4/Mttp/Myo18a/Nod2/Optn/Pclo/Pcsk1/Ptprn/Rab11fip1/Rab11fip5/Rhbdf2/Rptor/RT1-Db1/Siglec10/Trpm4	26
BP	GO:0071692	protein localization to extracellular region	26/589	484/18303	0.00778117	0.145223	0.133369	Ahi1/C2cd2l/Cacna1d/Cacna1e/Capn10/Disp1/Dysf/Gpr27/Llgl2/Lmf1/Lrp1/Map4k4/Mttp/Myo18a/Nod2/Optn/Pclo/Pcsk1/Ptprn/Rab11fip1/Rab11fip5/Rhbdf2/Rptor/RT1-Db1/Siglec10/Trpm4	26
BP	GO:0034765	regulation of ion transmembrane transport	26/589	499/18303	0.0112513	0.179066	0.164449	Abl1/Actn2/Ahnak/Ank2/Ank3/Atp1a2/Cacna1d/Cacna1e/Cacna1h/Cacna1i/Cacna1s/Cemip/Chd7/Dapk1/Dysf/Grin2a/Kcnc3/Kcnh2/Mmp9/Nalcn/Reln/Ryr2/Scn10a/Scn11a/Scn8a/Wnk3	26
CC	GO:0099568	cytoplasmic region	26/595	283/18575	1.55504e-06	5.75365e-05	4.31436e-05	Ak8/Ambra1/Ap3b2/Bsn/Ctnna2/Dnah1/Dnah11/Dnah12/Dnah17/Dnah2/Dnah7/Dnah8/Dnah9/Dnhd1/Dst/Dync1h1/Eno1/Gli3/Hydin/Mapk8ip3/Nek4/Nme8/Pclo/Phldb1/Spg7/Ttll3	26
BP	GO:0060271	cilium assembly	25/589	316/18303	3.52731e-05	0.00497791	0.00457158	Abcc4/Adamts16/Ahi1/Armc2/Armc9/Ccdc13/Celsr3/Cep131/Cyld/Dnah1/Dnah17/Dnah7/Dnah8/Hydin/Lama5/Nme8/Nphp3/Pcnt/Stk36/Syne1/Ttbk2/Ttll3/Txndc15/Ulk4/Wdr90	25
BP	GO:0051961	negative regulation of nervous system development	25/589	371/18303	0.000434857	0.0267563	0.0245723	Arhgef2/Aspm/Cspg4/Daam2/Epha4/Epha7/Fat3/Fgfr3/Gak/Gli3/Inpp5f/Kank1/Kdm4a/Lrig2/Lrp1/Lrp4/Map4k4/Med1/Nfatc4/Ntrk3/Plxna3/Rtn4r/Sema3g/Slit2/Sufu	25
BP	GO:1902903	regulation of supramolecular fiber organization	25/589	379/18303	0.000594084	0.0325181	0.0298637	Abl1/Actn2/Apc/Arhgef10/Arhgef2/Carmil1/Clip1/Ctnna2/Eps8/Fhod3/Kank1/Myo1c/Nav3/Nphs1/Shroom2/Slc39a12/Slit2/Sptbn1/Sptbn2/Sptbn4/Ssh1/Svil/Tjp1/Ttbk2/Whamm	25
BP	GO:0010721	negative regulation of cell development	25/589	399/18303	0.00123229	0.0515282	0.047322	Arhgef2/Aspm/Cspg4/Daam2/Epha4/Epha7/Fat3/Fgfr3/Gak/Gli3/Inpp5f/Kank1/Kdm4a/Lrig2/Lrp1/Lrp4/Map4k4/Med1/Nfatc4/Ntrk3/Plxna3/Postn/Rtn4r/Sema3g/Slit2	25
BP	GO:0001655	urogenital system development	25/589	426/18303	0.00297519	0.0845028	0.077605	Adamts16/Ahi1/Apc/Bag6/Col4a1/Dchs1/Epha4/Epha7/Fat4/Fras1/Frem2/Gli3/Hdac5/Igf1r/Lama5/Lrp2/Lrp4/Mmp9/Nphp3/Nphs1/Pcnt/Plce1/Ret/Slit2/Stat5a	25
BP	GO:0007015	actin filament organization	25/589	434/18303	0.00378373	0.0966585	0.0887684	Abl1/Actn2/Arhgef10/Arhgef2/Carmil1/Coro7/Ctnna2/Eps8/Fat1/Fhod3/Kank1/Myo1a/Myo1c/Myo7a/Myo7b/Nphs1/Shroom2/Slit2/Sptbn1/Sptbn2/Sptbn4/Ssh1/Svil/Tjp1/Whamm	25
BP	GO:1901653	cellular response to peptide	25/589	448/18303	0.0056428	0.125531	0.115285	Actn2/Apc/Arhgef2/Arid1b/C2cd5/Cacna1d/Capn10/Epha4/Fn1/Gcgr/Glp2r/Igf1r/Inpp5f/Kank1/Klf6/Lrp1/Myo1c/Nod2/Nr4a1/Phip/Prkdc/Ptprf/Slc29a2/Soga1/Stat5a	25
MF	GO:0005261	cation channel activity	25/543	331/17023	6.4294e-05	0.00223192	0.00187887	Cacna1d/Cacna1e/Cacna1h/Cacna1i/Cacna1s/Grin2a/Itpr1/Itpr3/Kcnc3/Kcnh2/Nalcn/Piezo1/Pkd2l1/Pkdrej/Ryr2/Ryr3/Scn10a/Scn11a/Scn8a/Tmem63b/Tmem63c/Tomm40/Trpm3/Trpm4/Tspoap1	25
MF	GO:0022836	gated channel activity	25/543	331/17023	6.4294e-05	0.00223192	0.00187887	Cacna1d/Cacna1e/Cacna1h/Cacna1i/Cacna1s/Clcn5/Grin2a/Itpr1/Itpr3/Kcnc3/Kcnh2/Nalcn/Piezo1/Pkd2l1/Ryr2/Ryr3/Scn10a/Scn11a/Scn8a/Tmc3/Tmem63b/Tmem63c/Trpm3/Trpm4/Tspoap1	25
CC	GO:0016607	nuclear speck	25/595	362/18575	0.0002822	0.00324843	0.00243583	Adamts4/Adar/Atxn2l/Baz2a/Brd1/Carmil1/Cdk12/Chd5/Dgkz/Eftud2/Ep400/Fndc1/Gli3/Hdac5/Nfatc4/Rad54l2/Rreb1/Sf3b2/Srrm2/Taf5l/Tfip11/Thrap3/Trip12/Ylpm1/Zc3h13	25
BP	GO:0050768	negative regulation of neurogenesis	24/589	343/18303	0.000327088	0.0227251	0.0208701	Arhgef2/Aspm/Cspg4/Daam2/Epha4/Epha7/Fat3/Fgfr3/Gak/Gli3/Inpp5f/Kank1/Kdm4a/Lrig2/Lrp1/Lrp4/Map4k4/Med1/Nfatc4/Ntrk3/Plxna3/Rtn4r/Sema3g/Slit2	24
BP	GO:0043547	positive regulation of GTPase activity	24/589	345/18303	0.000355981	0.0243578	0.0223695	Als2/Arhgap45/Arhgef10/Arhgef11/Arhgef12/Depdc5/Dock10/Kalrn/Llgl2/Map4k4/Myo9b/Ntrk3/Plekhg4/Plxnb1/Ranbp2/Ranbp3/Rapgef6/Rasal2/Ric8a/Rtn4r/Rundc1/Sgsm1/Sipa1l1/Tbc1d1	24
BP	GO:0048638	regulation of developmental growth	24/589	410/18303	0.00368543	0.0951053	0.087342	Abl1/Acacb/Apc/Chd7/Epha7/Fgfr3/Fn1/Golga4/Igf1r/L1cam/Lrp1/Macf1/Megf8/Naca/Ncam1/Ntrk3/Plxna3/Prkdc/Rtn4r/Sema3g/Sgip1/Slit2/Sptbn4/Stat5a	24
BP	GO:0043254	regulation of protein-containing complex assembly	24/589	449/18303	0.0108984	0.176539	0.162129	Abl1/Apc/Arhgef2/Carmil1/Clip1/Ctnna2/Eps8/Fhod3/Kank1/Myo1c/Nav3/Ncam1/Nphs1/Piezo1/Slc39a12/Slit2/Sptbn1/Sptbn2/Sptbn4/Ssh1/Svil/Tfip11/Vps18/Whamm	24
BP	GO:0070838	divalent metal ion transport	24/589	495/18303	0.0308864	0.309962	0.28466	Abl1/Ahnak/Ank2/Atp1a2/Cacna1d/Cacna1e/Cacna1h/Cacna1i/Cacna1s/Cemip/Chd7/Dysf/Grin2a/Itpr1/Itpr3/Nalcn/Pkd2l1/Pkdrej/Ryr2/Ryr3/Slc39a12/Trpm3/Trpm4/Wnk3	24
CC	GO:0030659	cytoplasmic vesicle membrane	24/595	412/18575	0.00370361	0.0245957	0.0184431	Abcc4/Bsn/C2cd5/Cd177/Cemip/Clip1/Cubn/Ece2/Grin2a/Itpr1/Itpr3/Lnpep/Myo1c/Otof/Ptprn/Rab11fip1/Ryr2/Ryr3/Sec16a/Sec16b/Sgip1/Sgsm1/Slc2a3/Sv2a	24
CC	GO:0098589	membrane region	24/595	426/18575	0.00558496	0.034839	0.0261239	Ahnak/Ank2/Arid3a/Atp1a2/Bves/Cacna1h/Cd177/Dysf/Eno1/Igf1r/Inpp5d/Itpr1/L1cam/Lrp2/Lrp4/Myo1a/Myo1c/Nphs1/Ranbp2/Ret/Rtn4r/Slc1a2/Slc2a3/Synj2	24
CC	GO:0012506	vesicle membrane	24/595	440/18575	0.00819903	0.0437845	0.0328317	Abcc4/Bsn/C2cd5/Cd177/Cemip/Clip1/Cubn/Ece2/Grin2a/Itpr1/Itpr3/Lnpep/Myo1c/Otof/Ptprn/Rab11fip1/Ryr2/Ryr3/Sec16a/Sec16b/Sgip1/Sgsm1/Slc2a3/Sv2a	24
BP	GO:0032984	protein-containing complex disassembly	23/589	215/18303	4.85583e-07	0.000365482	0.000335648	Actn2/Apc/Arhgef2/Carmil1/Eps8/Gak/Igf1r/Nav3/Nckap5/Nckap5l/Nes/Nsf/Scaf8/Setx/Shroom2/Sptbn1/Sptbn2/Sptbn4/Svil/Tecpr1/Tfip11/Ttbk2/Upf1	23
BP	GO:0098742	cell-cell adhesion via plasma-membrane adhesion molecules	23/589	245/18303	4.64553e-06	0.00149852	0.00137619	Cd177/Celsr1/Celsr3/Clstn1/Dchs1/Dscaml1/Fat1/Fat2/Fat3/Fat4/Igfn1/L1cam/Ncam1/Obsl1/Pcdh10/Pcdha4/Ptprf/Ptprm/Ret/Ric8a/Sdk2/Tenm2/Tenm4	23
BP	GO:0030111	regulation of Wnt signaling pathway	23/589	303/18303	0.000133673	0.0134148	0.0123198	Abl1/Apc/Aspm/Axin2/Chd8/Ctnnd2/Cyld/Daam2/Fgfr3/Gli3/Kank1/Lrp1/Lrp4/Macf1/Nfatc4/Nphp3/Nphp4/Plekha4/Rnf213/Rnf43/Tle2/Trpm4/Ubr5	23
BP	GO:0032956	regulation of actin cytoskeleton organization	23/589	363/18303	0.00164526	0.057597	0.0528954	Abl1/Actn2/Arhgef10/Carmil1/Celsr1/Csf1r/Ctnna2/Eps8/Fhod3/Kank1/Lrp1/Myo1c/Nphs1/Ntrk3/Shroom2/Slit2/Sptbn1/Sptbn2/Sptbn4/Ssh1/Svil/Tjp1/Whamm	23
BP	GO:0072001	renal system development	23/589	377/18303	0.00266158	0.079077	0.0726221	Adamts16/Ahi1/Apc/Bag6/Col4a1/Dchs1/Epha4/Epha7/Fat4/Fras1/Frem2/Gli3/Hdac5/Lama5/Lrp2/Lrp4/Mmp9/Nphp3/Nphs1/Pcnt/Plce1/Ret/Slit2	23
BP	GO:0010976	positive regulation of neuron projection development	23/589	381/18303	0.00303482	0.0851257	0.0781771	Abl1/Ahi1/Clip1/Epha4/Fbxo38/Fn1/Golga4/Grn/Igf1r/Itpr1/Kalrn/L1cam/Lrp1/Macf1/Megf8/Ntrk3/Obsl1/Plxna3/Plxnb1/Ptprf/Reln/Ret/Setx	23
BP	GO:0001667	ameboidal-type cell migration	23/589	438/18303	0.0151569	0.212769	0.195401	Abl1/Akap12/Fat2/Fn1/Grn/Hdac5/Kank1/Lama5/Macf1/Map4k4/Megf8/Mmp9/Nr4a1/Paxip1/Pkn1/Pkn3/Ptprm/Ret/Ric8a/Rreb1/Sema3g/Slit2/Stat5a	23
BP	GO:0042391	regulation of membrane potential	23/589	475/18303	0.0344994	0.332194	0.305078	Actn2/Ank2/Ank3/Bves/Cacna1d/Cacna1h/Cacna1i/Grin2a/Grip2/Kcnh2/Myh14/Nalcn/Nnt/Ntrk3/Piezo1/Reln/Ryr2/Scn10a/Scn11a/Scn8a/Ssh1/Syne1/Trpm4	23
MF	GO:0050839	cell adhesion molecule binding	23/543	279/17023	3.2791e-05	0.00140616	0.00118373	Ank3/Cd177/Ctnna2/Ctnnd2/Dchs1/Dscaml1/Dst/Fn1/Grin2a/Itga10/L1cam/Lama5/Nphs1/Obscn/Postn/Ptprf/Ptprm/Slc14a2/Tenm2/Tenm4/Tjp1/Utrn/Vwf	23
CC	GO:0098862	cluster of actin-based cell projections	23/595	202/18575	1.45609e-07	1.07751e-05	8.07968e-06	Abcc2/Adgrv1/Cubn/Eps8/Flnb/Hsp90ab1/Itpr3/Lrp2/Mttp/Myh14/Myo15a/Myo18a/Myo1a/Myo1c/Myo7a/Myo7b/Npc1l1/Pkhd1l1/Plec/Ripor2/Slc34a3/Strc/Ush2a	23
CC	GO:0005874	microtubule	23/595	382/18575	0.00296616	0.0216404	0.016227	Apc/Arhgef2/Aspm/Cep295/Clip1/Cyld/Dnah1/Dnah12/Dnah7/Dst/Dync1h1/Dysf/Kif13a/Kif13b/Macf1/Mdm1/Mtus2/Nav3/Nckap5/Nckap5l/Ncoa2/Shroom2/Synj2	23
CC	GO:0098857	membrane microdomain	23/595	411/18575	0.0071163	0.039637	0.0297217	Ahnak/Ank2/Arid3a/Atp1a2/Bves/Cacna1h/Cd177/Dysf/Eno1/Igf1r/Inpp5d/Itpr1/L1cam/Lrp2/Lrp4/Myo1a/Myo1c/Nphs1/Ret/Rtn4r/Slc1a2/Slc2a3/Synj2	23
BP	GO:0007605	sensory perception of sound	22/589	237/18303	8.92527e-06	0.00210651	0.00193456	Adgrv1/Cacna1d/Cemip/Chd7/Lrig2/Lrp2/Myh14/Myo15a/Myo1a/Myo7a/Myo7b/Nav2/Otof/Otog/Pkhd1l1/Ripor2/Scn8a/Sptbn4/Strc/Tecta/Tjp1/Ush2a	22
BP	GO:0007626	locomotory behavior	22/589	255/18303	2.80427e-05	0.00436693	0.00401047	Abca2/Als2/Astn1/Atp1a2/Cacna1e/Celsr1/Chd7/Epha4/Eps8/Gaa/Inpp5f/Kalrn/Myo15a/Nav2/Ncoa2/Npas2/Otog/Pum1/Reln/Scn8a/Sptbn4/Zfhx3	22
BP	GO:0050954	sensory perception of mechanical stimulus	22/589	272/18303	7.40853e-05	0.00796593	0.00731569	Adgrv1/Cacna1d/Cemip/Chd7/Lrig2/Lrp2/Myh14/Myo15a/Myo1a/Myo7a/Myo7b/Nav2/Otof/Otog/Pkhd1l1/Ripor2/Scn8a/Sptbn4/Strc/Tecta/Tjp1/Ush2a	22
BP	GO:0072659	protein localization to plasma membrane	22/589	301/18303	0.000315606	0.0222699	0.0204521	Actn2/Ank2/Ank3/C2cd5/Dchs1/Gak/Golga4/Gpr158/Gpr179/Grip2/Kalrn/Kif13a/Lama5/Lrp1/Macf1/Nsf/Optn/Rapgef6/Sec16a/Sptbn1/Sptbn4/Wnk3	22
BP	GO:0042063	gliogenesis	22/589	374/18303	0.00500707	0.115367	0.10595	Abca2/Abl1/Arhgef10/Bcan/Csf1r/Cspg4/Daam2/Epha4/Fgfr3/Fn1/Gli3/Grn/Il6st/Kdm4a/Lrp1/Lrp2/Med12/Ntrk3/Reln/Rnf112/Tenm4/Ulk4	22
BP	GO:0018205	peptidyl-lysine modification	22/589	390/18303	0.00804828	0.145968	0.134053	Ash1l/Bag6/Baz2a/Brd1/Brpf3/Chd5/Ep400/Kdm4a/Kmt2b/Kmt2c/Kmt2d/Kmt2e/Mcm3ap/Med24/Ncoa1/Ncoa3/Paxip1/Ranbp2/Supt6h/Taf5l/Trpm4/Trrap	22
BP	GO:1904951	positive regulation of establishment of protein localization	22/589	401/18303	0.0109067	0.176539	0.162129	Ank3/C2cd2l/C2cd5/Cacna1d/Capn10/Cemip/Cep131/Cep295/Gli3/Gpr27/Hsp90ab1/Lrp1/Lrp2/Myo18a/Myo1c/Pcnt/Pcsk1/RT1-Db1/Sec16a/Sec16b/Trpm4/Ubr5	22
BP	GO:0042060	wound healing	22/589	420/18303	0.0177222	0.234016	0.214914	Adamts18/Arhgef2/Celsr1/Col5a1/Dst/Dysf/Entpd2/Fn1/Gli3/Itga2b/Kank1/Klf6/Macf1/Map3k5/Mertk/Naca/Notch4/Optn/Plec/Postn/Rreb1/Vwf	22
BP	GO:0007264	small GTPase mediated signal transduction	22/589	429/18303	0.0219434	0.264257	0.242686	Abl1/Als2/Arhgef10/Arhgef11/Arhgef12/Arhgef2/Celsr1/Dgkz/Dock6/Dok1/Eps8/Kalrn/Kank1/Map4k4/Myo9b/Plce1/Rapgef6/Reln/Ripor2/Rtn4r/Sipa1l1/Slit2	22
BP	GO:0010876	lipid localization	22/589	438/18303	0.0269043	0.295927	0.271771	Abca13/Abca17/Abca2/Abca4/Abca6/Abca8a/Abcb11/Abcc2/Abcc4/Acacb/Atp11a/Atp8b3/C2cd2l/Dysf/Lrp1/Mttp/Npc1l1/Pitpnm2/Pla2g4f/Pla2r1/RGD1305807/Stat5a	22
BP	GO:0003012	muscle system process	22/589	443/18303	0.0300073	0.305898	0.280928	Actn2/Ank2/Atp1a2/Cacna1d/Cacna1h/Cacna1s/Camta2/Eno1/Gaa/Grip2/Gtf2ird1/Inpp5f/Kcnh2/Kdm4a/Myh14/Myom2/Ryr2/Ryr3/Scn10a/Synm/Trpm4/Utrn	22
BP	GO:0006816	calcium ion transport	22/589	448/18303	0.0333737	0.32412	0.297663	Abl1/Ahnak/Ank2/Atp1a2/Cacna1d/Cacna1e/Cacna1h/Cacna1i/Cacna1s/Cemip/Chd7/Dysf/Grin2a/Itpr1/Itpr3/Nalcn/Pkd2l1/Pkdrej/Ryr2/Ryr3/Trpm4/Wnk3	22
BP	GO:0045785	positive regulation of cell adhesion	22/589	449/18303	0.0340797	0.329559	0.302657	Abl1/Ank3/Apc/Carmil1/Ccdc88b/Cyld/Dysf/Fn1/Gli3/Il6st/L1cam/Map4k4/Myo10/Piezo1/Ret/Rreb1/Spta1/Stat5a/Tjp1/Utrn/Vit/Zfhx3	22
MF	GO:0015631	tubulin binding	22/543	373/17023	0.00435188	0.0478521	0.0402827	Agbl1/Apc/Arhgef2/Ccdc88b/Cep295/Clip1/Dlgap5/Dst/Dysf/Kif13a/Kif13b/Macf1/Map4k4/MAST1/Mdm1/Mtus2/Nav3/Nme8/Rab11fip5/Sgip1/Unc5c/Whamm	22
MF	GO:0004674	protein serine/threonine kinase activity	22/543	398/17023	0.00908304	0.0818372	0.0688919	Alpk3/Cdc42bpg/Cdk12/Dapk1/Gak/Kalrn/Lmtk2/Map3k5/Map4k4/MAST1/Mast3/Mast4/Nek4/Ntrk3/Pkn1/Pkn3/Prkdc/Sik3/Smg1/Trio/Ttbk2/Wnk3	22
MF	GO:0005543	phospholipid binding	22/543	457/17023	0.0368655	0.206752	0.174047	Actn2/C2cd2l/C2cd5/Dysf/Itpr1/Itpr3/Myo10/Obscn/Pclo/Pitpnm2/Pla2g4b/Pla2g4d/Pla2g4f/Plekha4/Rapgef6/Sgip1/Sptbn1/Sptbn2/Sptbn4/Svil/Tecpr1/Zfyve26	22
CC	GO:0032838	plasma membrane bounded cell projection cytoplasm	22/595	229/18575	4.78773e-06	0.000145885	0.000109391	Ak8/Ambra1/Ap3b2/Bsn/Dnah1/Dnah11/Dnah12/Dnah17/Dnah2/Dnah7/Dnah8/Dnah9/Dnhd1/Dst/Dync1h1/Gli3/Hydin/Mapk8ip3/Nek4/Nme8/Spg7/Ttll3	22
CC	GO:0030016	myofibril	22/595	231/18575	5.51257e-06	0.000158639	0.000118955	Actn2/Ahnak/Ank2/Ank3/Cacna1d/Cacna1s/Dst/Fhod3/Flnc/Igfn1/Myom2/Obscn/Plec/Ryr2/Ryr3/Scn8a/Sphkap/Sptbn1/Svil/Syne1/Synm/Xirp2	22
CC	GO:0098858	actin-based cell projection	22/595	233/18575	6.33568e-06	0.000172731	0.000129522	Actn2/Adgrv1/Dync1h1/Epha4/Eps8/Fat1/Kif13b/Mttp/Myo10/Myo15a/Myo1a/Myo1c/Myo7a/Myo7b/Myo9b/Pkhd1l1/Ripor2/Strc/Tenm2/Unc5c/Ush2a/Utrn	22
CC	GO:0043292	contractile fiber	22/595	241/18575	1.08636e-05	0.000244667	0.000183463	Actn2/Ahnak/Ank2/Ank3/Cacna1d/Cacna1s/Dst/Fhod3/Flnc/Igfn1/Myom2/Obscn/Plec/Ryr2/Ryr3/Scn8a/Sphkap/Sptbn1/Svil/Syne1/Synm/Xirp2	22
CC	GO:0045121	membrane raft	22/595	410/18575	0.0131703	0.066235	0.0496661	Ahnak/Ank2/Arid3a/Atp1a2/Bves/Cacna1h/Cd177/Eno1/Igf1r/Inpp5d/Itpr1/L1cam/Lrp2/Lrp4/Myo1a/Myo1c/Nphs1/Ret/Rtn4r/Slc1a2/Slc2a3/Synj2	22
BP	GO:0050770	regulation of axonogenesis	21/589	214/18303	6.02709e-06	0.00160108	0.00147039	Abl1/Epha4/Epha7/Fn1/Golga4/Kif13b/L1cam/Lrp1/Lrp4/Macf1/Megf8/Mycbp2/Ntrk3/Plxna3/Plxnb1/Ret/Rtn4r/Sema3g/Sipa1l1/Slit2/Zswim5	21
BP	GO:0070588	calcium ion transmembrane transport	21/589	319/18303	0.00162221	0.057597	0.0528954	Abl1/Ahnak/Ank2/Atp1a2/Cacna1d/Cacna1e/Cacna1h/Cacna1i/Cacna1s/Cemip/Chd7/Dysf/Grin2a/Itpr1/Itpr3/Nalcn/Pkd2l1/Pkdrej/Ryr2/Ryr3/Trpm4	21
BP	GO:0021537	telencephalon development	21/589	340/18303	0.00346515	0.0915123	0.0840423	Aspm/Atp1a2/Bcan/Ccdc141/Chd7/Csf1r/Fat4/Gli3/Grin2a/Igf1r/Lrp1/Ncoa1/Pcnt/Plxna3/Reln/Rtn4r/Slc1a2/Slc2a3/Slit2/Szt2/Ulk4	21
BP	GO:0001822	kidney development	21/589	363/18303	0.00723024	0.141964	0.130376	Adamts16/Ahi1/Apc/Bag6/Dchs1/Epha4/Epha7/Fat4/Fras1/Frem2/Gli3/Lama5/Lrp2/Lrp4/Mmp9/Nphp3/Nphs1/Pcnt/Plce1/Ret/Slit2	21
BP	GO:0051222	positive regulation of protein transport	21/589	385/18303	0.0134625	0.198486	0.182284	Ank3/C2cd2l/C2cd5/Cacna1d/Capn10/Cemip/Cep131/Gli3/Gpr27/Hsp90ab1/Lrp1/Lrp2/Myo18a/Myo1c/Pcnt/Pcsk1/RT1-Db1/Sec16a/Sec16b/Trpm4/Ubr5	21
BP	GO:0002791	regulation of peptide secretion	21/589	415/18303	0.028101	0.299511	0.275063	Ahi1/C2cd2l/Cacna1d/Cacna1e/Capn10/Chd7/Disp1/Gpr27/Kalrn/Llgl2/Lrp1/Map4k4/Myo18a/Pcsk1/Rab11fip1/Rab11fip5/Rhbdf2/Rptor/RT1-Db1/Siglec10/Trpm4	21
MF	GO:0003774	motor activity	21/543	124/17023	3.61697e-10	8.78924e-08	7.39893e-08	Dnah1/Dnah11/Dnah12/Dnah17/Dnah6/Dnah7/Dnah8/Dnah9/Dnhd1/Dync1h1/Kif13a/Kif13b/Myh14/Myo10/Myo15a/Myo18a/Myo1a/Myo1c/Myo7a/Myo7b/Myo9b	21
MF	GO:0051015	actin filament binding	21/543	205/17023	2.62643e-06	0.000212741	0.000179089	Abl1/Actn2/Coro7/Ctnna2/Fhod3/Macf1/Myh14/Myo10/Myo18a/Myo1a/Myo1c/Myo7a/Myo7b/Myo9b/Myom2/Shroom2/Sipa1l1/Svil/Syne1/Utrn/Xirp2	21
BP	GO:0051258	protein polymerization	20/589	299/18303	0.0017181	0.0596843	0.0548124	Abl1/Apc/Carmil1/Clip1/Coro7/Ctnna2/Eps8/Fhod3/Kank1/Myo1c/Nav3/Nphs1/Slc39a12/Slit2/Sptbn1/Sptbn2/Sptbn4/Ssh1/Svil/Whamm	20
BP	GO:0031099	regeneration	20/589	323/18303	0.00415814	0.103999	0.09551	Dysf/Epha4/Gli3/Grn/Igf1r/Inpp5f/Itpr1/Lrig2/Lrp1/Lrp2/Map4k4/Mapk8ip3/Med1/Naca/Ncam1/Ntrk3/Postn/Ptprf/Rtn4r/Vwf	20
BP	GO:0009743	response to carbohydrate	20/589	356/18303	0.01165	0.182679	0.167768	C2cd2l/Cacna1d/Cacna1e/Capn10/Col6a3/Fn1/Gpr27/Grin2a/Igf1r/Lrp1/Map4k4/Pcsk1/Polg/Ptprn/Rab11fip5/RT1-Db1/Slc2a3/Tjp1/Trpm4/Vwf	20
BP	GO:1903829	positive regulation of cellular protein localization	20/589	356/18303	0.01165	0.182679	0.167768	Ank3/Apc/C2cd5/Cemip/Cep131/Cyld/Gli3/Grip2/Hsp90ab1/Lrig2/Lrp1/Lrp4/Myo1c/Pcnt/Sec16a/Sec16b/Sptbn1/Ssh1/Ubr5/Wnk3	20
BP	GO:0018108	peptidyl-tyrosine phosphorylation	20/589	384/18303	0.0242633	0.285346	0.262054	Abl1/Arhgef2/Csf1r/Cspg4/Epha4/Epha7/Fgfr3/Igf1r/Il6st/Inpp5f/Lmtk2/Lrp4/Mertk/Nod2/Ntrk3/Reln/Ret/Stat5a/Tie1/Tyk2	20
BP	GO:0009914	hormone transport	20/589	387/18303	0.0260717	0.288578	0.265022	Abcc2/C2cd2l/Cacna1d/Cacna1e/Capn10/Chd7/Gpr27/Il6st/Kalrn/Lrp1/Lrp2/Ltbp4/Map4k4/Pclo/Ptprn/Rab11fip1/Rab11fip5/Rptor/RT1-Db1/Trpm4	20
BP	GO:0018212	peptidyl-tyrosine modification	20/589	387/18303	0.0260717	0.288578	0.265022	Abl1/Arhgef2/Csf1r/Cspg4/Epha4/Epha7/Fgfr3/Igf1r/Il6st/Inpp5f/Lmtk2/Lrp4/Mertk/Nod2/Ntrk3/Reln/Ret/Stat5a/Tie1/Tyk2	20
CC	GO:0042383	sarcolemma	20/595	172/18575	6.73309e-07	3.48774e-05	2.61527e-05	Ahnak/Ank2/Ank3/Atp1a2/Bves/Cacna1d/Cacna1h/Cacna1s/Col6a1/Col6a3/Dst/Dysf/Flnc/Igf1r/Obscn/Plec/Ryr2/Ryr3/Synm/Utrn	20
CC	GO:0031256	leading edge membrane	20/595	174/18575	8.10435e-07	3.81641e-05	2.86173e-05	Apc/Arhgef2/C2cd5/Cacna1d/Cdc37/Cspg4/Eps8/Hmcn1/Kank1/Kcnc3/Macf1/Mapk8ip3/Myo1c/Piezo1/Pla2g4f/Ripor2/Slc1a2/Sptbn1/Synj2/Ush2a	20
CC	GO:0062023	collagen-containing extracellular matrix	20/595	246/18575	0.000136592	0.00202157	0.00151587	Bcan/Col28a1/Col4a1/Col5a1/Col6a1/Entpd2/Fn1/Fras1/Frem2/Frem3/Hmcn1/Lama1/Lama5/Ltbp4/Nav2/Postn/Tecta/Ush2a/Vit/Vwf	20
CC	GO:0016323	basolateral plasma membrane	20/595	283/18575	0.000837822	0.00761389	0.00570926	Abcc4/Abcc6/Ank2/Ank3/Cacna1d/Ctnna2/Disp1/Hsp90ab1/Lrp1/Mttp/Myo1a/Myo1c/Nod2/Otof/Plec/Rhcg/Slc29a2/Slc40a1/Slc6a13/Tjp1	20
BP	GO:0060041	retina development in camera-type eye	19/589	203/18303	3.21656e-05	0.00468581	0.00430331	Ahi1/Apc/Chd7/Col4a1/Fat3/Igfn1/Impdh2/Lama1/Mdm1/Med1/Mertk/Nphp4/Obsl1/Optn/Pde6b/Ptprm/Ret/Sdk2/Ush2a	19
BP	GO:0032271	regulation of protein polymerization	19/589	233/18303	0.000202851	0.0183215	0.016826	Abl1/Apc/Carmil1/Clip1/Ctnna2/Eps8/Fhod3/Kank1/Myo1c/Nav3/Nphs1/Slc39a12/Slit2/Sptbn1/Sptbn2/Sptbn4/Ssh1/Svil/Whamm	19
BP	GO:0048839	inner ear development	19/589	239/18303	0.000280577	0.0217654	0.0199887	Adgrv1/Ahi1/Cecr2/Celsr1/Chd7/Dchs1/Epha4/Fat4/Fgfr3/Frem2/Gli3/Mcm2/Myo15a/Myo7a/Ntrk3/Otof/Ripor2/Strc/Ush2a	19
BP	GO:0045665	negative regulation of neuron differentiation	19/589	265/18303	0.000994345	0.04446	0.0408308	Aspm/Cspg4/Epha4/Epha7/Fat3/Gak/Gli3/Inpp5f/Kank1/Lrig2/Lrp1/Lrp4/Map4k4/Med1/Nfatc4/Plxna3/Rtn4r/Sema3g/Slit2	19
BP	GO:0043583	ear development	19/589	266/18303	0.00103961	0.0455811	0.0418604	Adgrv1/Ahi1/Cecr2/Celsr1/Chd7/Dchs1/Epha4/Fat4/Fgfr3/Frem2/Gli3/Mcm2/Myo15a/Myo7a/Ntrk3/Otof/Ripor2/Strc/Ush2a	19
BP	GO:0110053	regulation of actin filament organization	19/589	274/18303	0.00146944	0.054953	0.0504673	Abl1/Actn2/Arhgef10/Carmil1/Ctnna2/Eps8/Fhod3/Kank1/Myo1c/Nphs1/Shroom2/Slit2/Sptbn1/Sptbn2/Sptbn4/Ssh1/Svil/Tjp1/Whamm	19
BP	GO:0030198	extracellular matrix organization	19/589	302/18303	0.00433926	0.105788	0.0971531	Abl1/Adamts16/Adamts18/Adamts3/Adamts4/Adamtsl3/Col28a1/Col4a1/Col5a1/Col6a1/Col8a2/Fn1/Mmp9/Nphp3/Nphs1/Phldb1/Postn/Ric8a/Vit	19
BP	GO:0043062	extracellular structure organization	19/589	303/18303	0.0044952	0.106071	0.0974123	Abl1/Adamts16/Adamts18/Adamts3/Adamts4/Adamtsl3/Col28a1/Col4a1/Col5a1/Col6a1/Col8a2/Fn1/Mmp9/Nphp3/Nphs1/Phldb1/Postn/Ric8a/Vit	19
BP	GO:0045927	positive regulation of growth	19/589	310/18303	0.00572124	0.126035	0.115747	Acacb/Ahi1/Chd7/Fn1/Golga4/Igf1r/L1cam/Lrp1/Macf1/Megf8/Naca/Ncam1/Ncoa3/Ntrk3/Prkdc/Rptor/Sgip1/Sptbn4/Stat5a	19
BP	GO:0034284	response to monosaccharide	19/589	318/18303	0.00744474	0.14325	0.131556	C2cd2l/Cacna1d/Cacna1e/Capn10/Col6a3/Fn1/Gpr27/Igf1r/Lrp1/Map4k4/Pcsk1/Polg/Ptprn/Rab11fip5/RT1-Db1/Slc2a3/Tjp1/Trpm4/Vwf	19
BP	GO:0050708	regulation of protein secretion	19/589	368/18303	0.0298086	0.30525	0.280333	Ahi1/C2cd2l/Cacna1d/Cacna1e/Capn10/Disp1/Gpr27/Llgl2/Lrp1/Map4k4/Myo18a/Pcsk1/Rab11fip1/Rab11fip5/Rhbdf2/Rptor/RT1-Db1/Siglec10/Trpm4	19
BP	GO:0071375	cellular response to peptide hormone stimulus	19/589	375/18303	0.0350938	0.334758	0.307432	Actn2/Apc/Arid1b/C2cd5/Capn10/Fn1/Gcgr/Glp2r/Igf1r/Inpp5f/Kank1/Myo1c/Nr4a1/Phip/Prkdc/Ptprf/Slc29a2/Soga1/Stat5a	19
BP	GO:0046879	hormone secretion	19/589	376/18303	0.0359019	0.334758	0.307432	C2cd2l/Cacna1d/Cacna1e/Capn10/Chd7/Gpr27/Il6st/Kalrn/Lrp1/Lrp2/Ltbp4/Map4k4/Pclo/Ptprn/Rab11fip1/Rab11fip5/Rptor/RT1-Db1/Trpm4	19
BP	GO:0006869	lipid transport	19/589	387/18303	0.0457177	0.378041	0.347182	Abca13/Abca17/Abca2/Abca4/Abca6/Abca8a/Abcb11/Abcc2/Abcc4/Atp11a/Atp8b3/C2cd2l/Lrp1/Mttp/Npc1l1/Pitpnm2/Pla2g4f/Pla2r1/RGD1305807	19
MF	GO:0008017	microtubule binding	19/543	266/17023	0.000930708	0.0169622	0.014279	Apc/Arhgef2/Ccdc88b/Cep295/Clip1/Dlgap5/Dst/Dysf/Kif13a/Kif13b/Macf1/Map4k4/MAST1/Mdm1/Mtus2/Nav3/Nme8/Sgip1/Whamm	19
MF	GO:0033218	amide binding	19/543	392/17023	0.0471187	0.238538	0.200806	Acaca/Acacb/C2cd2l/Cemip/Clstn1/Gcgr/Glp2r/Hsp90ab1/Igf1r/Lnpep/Nod2/Nup98/Pc/Pcsk1/RT1-Db1/Rtn4r/Ryr2/Slc40a1/Thop1	19
CC	GO:0045211	postsynaptic membrane	19/595	322/18575	0.0080769	0.0435816	0.0326796	Actn2/Ank3/Cacna1e/Cacna1h/Clstn1/Ctnna2/Epha4/Epha7/Grin2a/Grip2/Kcnc3/Magee1/Ncam1/Ntrk3/Ptprf/Scn8a/Syne1/Tenm2/Utrn	19
BP	GO:0007156	homophilic cell adhesion via plasma membrane adhesion molecules	18/589	146/18303	1.09478e-06	0.000546831	0.000502194	Celsr1/Celsr3/Clstn1/Dchs1/Dscaml1/Fat1/Fat2/Fat3/Fat4/Igfn1/L1cam/Obsl1/Pcdh10/Pcdha4/Ptprf/Ptprm/Ret/Sdk2	18
BP	GO:0043624	cellular protein complex disassembly	18/589	147/18303	1.21087e-06	0.000546831	0.000502194	Actn2/Apc/Arhgef2/Carmil1/Eps8/Gak/Nav3/Nckap5/Nckap5l/Nes/Nsf/Shroom2/Sptbn1/Sptbn2/Sptbn4/Svil/Ttbk2/Upf1	18
BP	GO:0051494	negative regulation of cytoskeleton organization	18/589	169/18303	8.95828e-06	0.00210651	0.00193456	Apc/Arhgef2/Carmil1/Ctnna2/Eps8/Fhod3/Kank1/Mdm1/Nav3/Shroom2/Slit2/Sptbn1/Sptbn2/Sptbn4/Ssh1/Svil/Tjp1/Ttbk2	18
BP	GO:0003341	cilium movement	18/589	179/18303	1.97665e-05	0.00343329	0.00315304	Adcy10/Armc2/Ash1l/Cacna1e/Cacna1i/Cep131/Dnah1/Dnah11/Dnah12/Dnah7/Dnah9/Dnhd1/Hydin/Nme8/Nphp4/Stk36/Ttc21a/Ulk4	18
BP	GO:0010770	positive regulation of cell morphogenesis involved in differentiation	18/589	195/18303	6.18238e-05	0.00717272	0.00658722	Abl1/Carmil1/Epha4/Fn1/Golga4/Kalrn/L1cam/Lrp1/Macf1/Megf8/Ntrk3/Obsl1/Plxna3/Plxnb1/Prkdc/Ptprf/Reln/Rreb1	18
BP	GO:0008154	actin polymerization or depolymerization	18/589	218/18303	0.000253833	0.0214642	0.0197121	Abl1/Actn2/Carmil1/Coro7/Ctnna2/Eps8/Fhod3/Kank1/Myo1c/Nphs1/Shroom2/Slit2/Sptbn1/Sptbn2/Sptbn4/Ssh1/Svil/Whamm	18
BP	GO:0001763	morphogenesis of a branching structure	18/589	241/18303	0.000838953	0.0407388	0.0374134	Abl1/Adamts16/Celsr1/Col4a1/Csmd1/Ctnnd2/Dchs1/Epha7/Fat4/Gli3/Lama1/Lama5/Llgl2/Med1/Ncoa3/Nfatc4/Notch4/Slit2	18
BP	GO:0060560	developmental growth involved in morphogenesis	18/589	277/18303	0.0038794	0.0984234	0.0903893	Abl1/Bcan/Epha7/Fn1/Golga4/Hsp90ab1/L1cam/Lrp1/Macf1/Med1/Med12/Megf8/Ntrk3/Plxna3/Postn/Rtn4r/Sema3g/Slit2	18
BP	GO:0060070	canonical Wnt signaling pathway	18/589	282/18303	0.00466913	0.109253	0.100335	Apc/Aspm/Axin2/Chd8/Ctnnd2/Cyld/Daam2/Fgfr3/Gli3/Kank1/Lrp4/Med12/Nphp3/Nphp4/Plekha4/Tle2/Trpm4/Ubr5	18
BP	GO:0009749	response to glucose	18/589	292/18303	0.00664625	0.134594	0.123607	C2cd2l/Cacna1d/Cacna1e/Capn10/Col6a3/Fn1/Gpr27/Igf1r/Lrp1/Map4k4/Pcsk1/Polg/Ptprn/Rab11fip5/RT1-Db1/Slc2a3/Tjp1/Trpm4	18
BP	GO:0009746	response to hexose	18/589	303/18303	0.0095558	0.160424	0.147329	C2cd2l/Cacna1d/Cacna1e/Capn10/Col6a3/Fn1/Gpr27/Igf1r/Lrp1/Map4k4/Pcsk1/Polg/Ptprn/Rab11fip5/RT1-Db1/Slc2a3/Tjp1/Trpm4	18
BP	GO:0016358	dendrite development	18/589	315/18303	0.0138092	0.200522	0.184153	Abl1/Arid1b/Clip1/Ctnna2/Ctnnd2/Dock10/Epha4/Fat3/Grn/Itpr1/Kalrn/Lrp4/Nfatc4/Obsl1/Ptprf/Reln/Sipa1l1/Syne1	18
BP	GO:0050890	cognition	18/589	363/18303	0.0469621	0.378041	0.347182	Abl1/Atp1a2/Cacna1d/Cacna1e/Chd7/Chd8/Csmd1/Ctnnd2/Dnah11/Grin2a/Grm4/Itpr3/Kalrn/Kmt2b/Ncam1/Nfatc4/Reln/Ric8a	18
MF	GO:0005085	guanyl-nucleotide exchange factor activity	18/543	209/17023	0.000133609	0.00360744	0.0030368	Als2/Arhgef10/Arhgef11/Arhgef12/Arhgef2/Arhgef40/Dock10/Dock6/Eps8/Kalrn/Mycbp2/Obscn/Plce1/Plekhg4/Rapgef6/Ric8a/Rinl/Trio	18
MF	GO:0003713	transcription coactivator activity	18/543	232/17023	0.000481372	0.00974779	0.00820585	Actn2/Camta2/Dcaf6/Helz2/Med1/Med12/Med24/Myt1l/Naca/Ncoa1/Ncoa2/Ncoa3/Nup98/Phf2/Pkn1/Taf5l/Thrap3/Trrap	18
MF	GO:0022804	active transmembrane transporter activity	18/543	328/17023	0.0183822	0.131014	0.11029	Abca13/Abca17/Abca2/Abca4/Abca6/Abca8a/Abcb11/Abcc10/Abcc2/Abcc4/Abcc6/Atp1a2/Clcn5/Slc1a2/Slc26a11/Slc34a3/Slc6a13/Slc6a5	18
CC	GO:0030017	sarcomere	18/595	204/18575	0.000104572	0.00164147	0.00123085	Actn2/Ank2/Ank3/Cacna1d/Cacna1s/Dst/Fhod3/Flnc/Igfn1/Myom2/Obscn/Ryr2/Ryr3/Scn8a/Sphkap/Sptbn1/Syne1/Xirp2	18
CC	GO:0099699	integral component of synaptic membrane	18/595	234/18575	0.000564678	0.00551893	0.00413835	Cacna1d/Cacna1e/Cacna1h/Clstn1/Epha4/Epha7/Grin2a/Grm4/Kcnc3/Ncam1/Ntrk3/Ptprf/Scn10a/Scn11a/Scn8a/Slc1a2/Slc2a3/Slc6a5	18
CC	GO:0099240	intrinsic component of synaptic membrane	18/595	253/18575	0.00138617	0.0116681	0.0087493	Cacna1d/Cacna1e/Cacna1h/Clstn1/Epha4/Epha7/Grin2a/Grm4/Kcnc3/Ncam1/Ntrk3/Ptprf/Scn10a/Scn11a/Scn8a/Slc1a2/Slc2a3/Slc6a5	18
CC	GO:1902495	transmembrane transporter complex	18/595	317/18575	0.0140453	0.0692904	0.0519572	Atp1a2/Cacna1d/Cacna1e/Cacna1h/Cacna1i/Cacna1s/Cpt1c/Eps8/Grin2a/Kcnc3/Kcnh2/Pkd2l1/Ryr2/Ryr3/Scn10a/Scn11a/Scn8a/Trpm4	18
CC	GO:1990351	transporter complex	18/595	324/18575	0.0171648	0.0801025	0.0600647	Atp1a2/Cacna1d/Cacna1e/Cacna1h/Cacna1i/Cacna1s/Cpt1c/Eps8/Grin2a/Kcnc3/Kcnh2/Pkd2l1/Ryr2/Ryr3/Scn10a/Scn11a/Scn8a/Trpm4	18
BP	GO:0043244	regulation of protein-containing complex disassembly	17/589	127/18303	6.75687e-07	0.000381425	0.00035029	Actn2/Apc/Arhgef2/Carmil1/Eps8/Igf1r/Nav3/Nes/Scaf8/Setx/Shroom2/Sptbn1/Sptbn2/Sptbn4/Svil/Ttbk2/Upf1	17
BP	GO:1902904	negative regulation of supramolecular fiber organization	17/589	163/18303	2.08327e-05	0.00348446	0.00320003	Apc/Arhgef2/Carmil1/Ctnna2/Eps8/Fhod3/Kank1/Nav3/Shroom2/Slit2/Sptbn1/Sptbn2/Sptbn4/Ssh1/Svil/Tjp1/Ttbk2	17
BP	GO:0060538	skeletal muscle organ development	17/589	216/18303	0.000646555	0.0343511	0.0315471	Bves/Cacna1s/Ccnt2/Csf1r/Disp1/Dysf/Flnb/Hdac5/Hivep3/Myh14/Myom2/Naca/Nphs1/Nr4a1/Ripor2/Svil/Usp19	17
BP	GO:0031345	negative regulation of cell projection organization	17/589	217/18303	0.000681123	0.0353557	0.0324697	Cspg4/Epha4/Epha7/Fat3/Gak/Inpp5f/Kank1/Lrig2/Lrp1/Lrp4/Map4k4/Nfatc4/Plxna3/Ptprf/Rtn4r/Sema3g/Slit2	17
BP	GO:0008361	regulation of cell size	17/589	226/18303	0.00107017	0.0464702	0.0426769	Abl1/Epha7/Fn1/Golga4/Hsp90ab1/L1cam/Lrp1/Macf1/Megf8/Ntrk3/Plxna3/Ret/Rptor/Rtn4r/Sema3g/Slit2/Wnk3	17
BP	GO:0060828	regulation of canonical Wnt signaling pathway	17/589	232/18303	0.00142326	0.0544699	0.0500236	Apc/Aspm/Axin2/Chd8/Ctnnd2/Cyld/Daam2/Fgfr3/Gli3/Kank1/Lrp4/Nphp3/Nphp4/Plekha4/Tle2/Trpm4/Ubr5	17
BP	GO:0090150	establishment of protein localization to membrane	17/589	240/18303	0.00204311	0.0654374	0.0600959	Ank3/Bag6/C2cd5/Cemip/Clip1/Clstn1/Golga4/Grip2/Kif13a/Macf1/Myo1c/Naca/Nsf/Optn/Sec16a/Sptbn1/Tomm40	17
BP	GO:0048193	Golgi vesicle transport	17/589	268/18303	0.00624069	0.132108	0.121324	Ank3/Coro7/Gak/Golga4/Kif13a/Lmf1/Macf1/Myo18a/Nbas/Nsf/Optn/Sec16a/Sec16b/Sorcs1/Sptbn1/Trappc11/Whamm	17
BP	GO:0032886	regulation of microtubule-based process	17/589	269/18303	0.00646961	0.132108	0.121324	Abl1/Apc/Arhgef2/Cep131/Cep295/Clip1/Cyld/Dnah11/Dst/Dync1h1/Macf1/Mdm1/Nav3/Phldb1/Ripor2/Slc39a12/Ttbk2	17
BP	GO:0003007	heart morphogenesis	17/589	273/18303	0.00745431	0.14325	0.131556	Ahi1/Axin2/Chd7/Col5a1/Dchs1/Dnah11/Fat4/Gaa/Lrp2/Med1/Megf8/Naca/Nphp3/Ryr2/Slit2/Sufu/Xirp2	17
BP	GO:0010001	glial cell differentiation	17/589	277/18303	0.00855637	0.150352	0.138079	Abca2/Abl1/Arhgef10/Daam2/Epha4/Fgfr3/Gli3/Grn/Il6st/Kdm4a/Lrp1/Med12/Ntrk3/Reln/Rnf112/Tenm4/Ulk4	17
BP	GO:0048588	developmental cell growth	17/589	277/18303	0.00855637	0.150352	0.138079	Abl1/Bcan/Epha7/Fn1/Golga4/Hsp90ab1/Kmt2d/L1cam/Lrp1/Macf1/Megf8/Ntrk3/Plxna3/Postn/Rtn4r/Sema3g/Slit2	17
BP	GO:0090596	sensory organ morphogenesis	17/589	316/18303	0.0274979	0.298547	0.274177	Ahi1/Celsr1/Chd7/Col5a1/Col8a2/Fat1/Fat3/Fgfr3/Gli3/Igfn1/Myo15a/Myo7a/Obsl1/Ptprm/Ripor2/Sdk2/Strc	17
BP	GO:0006936	muscle contraction	17/589	318/18303	0.028969	0.300744	0.276195	Actn2/Ank2/Atp1a2/Cacna1d/Cacna1h/Cacna1s/Eno1/Gaa/Grip2/Kcnh2/Myh14/Myom2/Ryr2/Ryr3/Scn10a/Synm/Trpm4	17
BP	GO:0007611	learning or memory	17/589	323/18303	0.0329027	0.320926	0.294729	Abl1/Atp1a2/Cacna1d/Cacna1e/Chd8/Csmd1/Ctnnd2/Dnah11/Grin2a/Grm4/Itpr3/Kalrn/Kmt2b/Ncam1/Nfatc4/Reln/Ric8a	17
BP	GO:0042593	glucose homeostasis	17/589	331/18303	0.0399958	0.349868	0.321309	C2cd2l/Cacna1d/Cacna1e/Csmd1/Fn1/Foxk1/Gcgr/Gpr27/Igf1r/Lrp1/Map4k4/Polg/Ptprn/Rab11fip5/RT1-Db1/Tjp1/Trpm4	17
BP	GO:0007265	Ras protein signal transduction	17/589	332/18303	0.0409545	0.351617	0.322915	Abl1/Als2/Arhgef10/Arhgef11/Arhgef12/Arhgef2/Celsr1/Dgkz/Dok1/Eps8/Kalrn/Kank1/Map4k4/Myo9b/Plce1/Ripor2/Rtn4r	17
BP	GO:0033500	carbohydrate homeostasis	17/589	332/18303	0.0409545	0.351617	0.322915	C2cd2l/Cacna1d/Cacna1e/Csmd1/Fn1/Foxk1/Gcgr/Gpr27/Igf1r/Lrp1/Map4k4/Polg/Ptprn/Rab11fip5/RT1-Db1/Tjp1/Trpm4	17
BP	GO:0051235	maintenance of location	17/589	334/18303	0.0429217	0.362307	0.332733	Abl1/Acacb/Ank2/Ank3/Aspm/Cemip/Chd7/Dysf/Gaa/Itpr1/Itpr3/Ryr2/Ryr3/Stat5a/Sufu/Syne1/Vps13d	17
MF	GO:0042393	histone binding	17/543	229/17023	0.0011171	0.0198625	0.0167206	Baz2a/Brd1/Brpf3/Chd5/Chd8/Kdm4a/Kmt2e/Mcm2/Mcm3ap/Ncapd2/Phf2/Phip/Pkn1/Sbno2/Supt6h/Tp53bp1/Tspyl4	17
CC	GO:0001726	ruffle	17/595	172/18575	3.94103e-05	0.000816582	0.000612312	Abl1/Als2/Apc/Arhgef2/C2cd5/Cdc37/Clip1/Cspg4/Eps8/Kank1/Macf1/Myo10/Myo1c/Myo9b/Pla2g4f/Rinl/Synj2	17
CC	GO:0034703	cation channel complex	17/595	223/18575	0.000879195	0.00785212	0.00588789	Cacna1d/Cacna1e/Cacna1h/Cacna1i/Cacna1s/Cpt1c/Eps8/Grin2a/Kcnc3/Kcnh2/Pkd2l1/Ryr2/Ryr3/Scn10a/Scn11a/Scn8a/Trpm4	17
CC	GO:0044306	neuron projection terminus	17/595	252/18575	0.00323552	0.0229028	0.0171736	Apc/Bsn/Cacna1d/Epha4/Grin2a/Grm4/Kcnc3/L1cam/Pclo/Pcsk1/Polg/Ptprn/Sgip1/Sv2a/Synj2/Tspoap1/Ush2a	17
CC	GO:0034702	ion channel complex	17/595	297/18575	0.0155367	0.0752151	0.0563999	Cacna1d/Cacna1e/Cacna1h/Cacna1i/Cacna1s/Cpt1c/Eps8/Grin2a/Kcnc3/Kcnh2/Pkd2l1/Ryr2/Ryr3/Scn10a/Scn11a/Scn8a/Trpm4	17
BP	GO:0051261	protein depolymerization	16/589	126/18303	2.91081e-06	0.00106735	0.000980226	Actn2/Apc/Arhgef2/Carmil1/Eps8/Gak/Nav3/Nckap5/Nckap5l/Nes/Shroom2/Sptbn1/Sptbn2/Sptbn4/Svil/Ttbk2	16
BP	GO:0010977	negative regulation of neuron projection development	16/589	181/18303	0.000256658	0.0214642	0.0197121	Cspg4/Epha4/Epha7/Fat3/Gak/Inpp5f/Kank1/Lrig2/Lrp1/Lrp4/Map4k4/Nfatc4/Plxna3/Rtn4r/Sema3g/Slit2	16
BP	GO:0008064	regulation of actin polymerization or depolymerization	16/589	188/18303	0.000393359	0.0253773	0.0233058	Actn2/Carmil1/Ctnna2/Eps8/Fhod3/Kank1/Myo1c/Nphs1/Shroom2/Slit2/Sptbn1/Sptbn2/Sptbn4/Ssh1/Svil/Whamm	16
BP	GO:0030705	cytoskeleton-dependent intracellular transport	16/589	188/18303	0.000393359	0.0253773	0.0233058	Ap3b2/Bicdl2/Bsn/Ccdc88b/Cep131/Dst/Dync1h1/Kif13a/Mapk8ip3/Myo10/Myo1a/Myo1c/Myo7a/Myo7b/Spg7/Ttc21a	16
BP	GO:0030041	actin filament polymerization	16/589	189/18303	0.000417266	0.0265405	0.024374	Abl1/Carmil1/Coro7/Ctnna2/Eps8/Fhod3/Kank1/Myo1c/Nphs1/Slit2/Sptbn1/Sptbn2/Sptbn4/Ssh1/Svil/Whamm	16
BP	GO:0030832	regulation of actin filament length	16/589	190/18303	0.000442412	0.0267563	0.0245723	Actn2/Carmil1/Ctnna2/Eps8/Fhod3/Kank1/Myo1c/Nphs1/Shroom2/Slit2/Sptbn1/Sptbn2/Sptbn4/Ssh1/Svil/Whamm	16
BP	GO:0007519	skeletal muscle tissue development	16/589	203/18303	0.000908144	0.0426464	0.0391653	Bves/Cacna1s/Ccnt2/Csf1r/Dysf/Flnb/Hdac5/Hivep3/Myh14/Myom2/Naca/Nphs1/Nr4a1/Ripor2/Svil/Usp19	16
BP	GO:0099173	postsynapse organization	16/589	214/18303	0.00157922	0.057597	0.0528954	Ctnnd2/Dgkz/Dock10/Epha4/Epha7/Grin2a/Grip2/Igf1r/Kalrn/Lrp4/Ntrk3/Ptprf/Reln/Sipa1l1/Sptbn2/Ssh1	16
BP	GO:0007160	cell-matrix adhesion	16/589	218/18303	0.00190929	0.0641606	0.0589233	Abl1/Actn2/Bcan/Fn1/Itga10/Itga2b/L1cam/Lrp1/Macf1/Map4k4/Postn/Sned1/Strc/Tecta/Utrn/Whamm	16
BP	GO:0048639	positive regulation of developmental growth	16/589	219/18303	0.00200027	0.0654374	0.0600959	Acacb/Chd7/Fn1/Golga4/Igf1r/L1cam/Lrp1/Macf1/Megf8/Naca/Ncam1/Ntrk3/Prkdc/Sgip1/Sptbn4/Stat5a	16
BP	GO:0061138	morphogenesis of a branching epithelium	16/589	222/18303	0.0022952	0.0695646	0.0638862	Abl1/Adamts16/Celsr1/Col4a1/Csmd1/Dchs1/Fat4/Gli3/Lama1/Lama5/Llgl2/Med1/Ncoa3/Nfatc4/Notch4/Slit2	16
BP	GO:0043393	regulation of protein binding	16/589	232/18303	0.00355182	0.0932559	0.0856436	Abl1/Cyld/Dysf/Epha4/Hdac5/Hsp90ab1/Lrp1/Mmp9/Nes/Nfatc4/Nphp3/Ptprf/Ripor2/Spta1/Tfip11/Ttbk2	16
BP	GO:0051495	positive regulation of cytoskeleton organization	16/589	236/18303	0.00419208	0.103999	0.09551	Abl1/Actn2/Apc/Arhgef10/Carmil1/Cep295/Clip1/Ctnna2/Dync1h1/Myo1c/Nav3/Nes/Nphs1/Ntrk3/Plxna3/Whamm	16
BP	GO:0010631	epithelial cell migration	16/589	301/18303	0.0349152	0.334758	0.307432	Abl1/Fat2/Grn/Hdac5/Kank1/Macf1/Map4k4/Mmp9/Nr4a1/Paxip1/Pkn1/Pkn3/Ptprm/Rreb1/Slit2/Stat5a	16
BP	GO:0090132	epithelium migration	16/589	303/18303	0.0367447	0.337275	0.309744	Abl1/Fat2/Grn/Hdac5/Kank1/Macf1/Map4k4/Mmp9/Nr4a1/Paxip1/Pkn1/Pkn3/Ptprm/Rreb1/Slit2/Stat5a	16
BP	GO:0090130	tissue migration	16/589	310/18303	0.0436966	0.366791	0.336851	Abl1/Fat2/Grn/Hdac5/Kank1/Macf1/Map4k4/Mmp9/Nr4a1/Paxip1/Pkn1/Pkn3/Ptprm/Rreb1/Slit2/Stat5a	16
MF	GO:0072509	divalent inorganic cation transmembrane transporter activity	16/543	159/17023	5.01055e-05	0.00202927	0.00170828	Cacna1d/Cacna1e/Cacna1h/Cacna1i/Cacna1s/Grin2a/Itpr1/Itpr3/Pkd2l1/Pkdrej/Ryr2/Ryr3/Slc39a12/Slc40a1/Trpm4/Tspoap1	16
MF	GO:0030695	GTPase regulator activity	16/543	237/17023	0.00399515	0.0473931	0.0398963	Als2/Arhgap45/Arhgef11/Arhgef12/Depdc5/Llgl2/Myo9b/Ranbp2/Ranbp3/Rasal2/Ric8a/Rundc1/Sgsm1/Sipa1l1/Slit2/Tbc1d1	16
MF	GO:0043177	organic acid binding	16/543	242/17023	0.00488151	0.0515742	0.043416	Acaca/Acacb/Bcan/Cemip/Cyp2w1/Dbt/Egln2/Grin2a/L1cam/Padi4/Pc/Rtn4r/Ryr2/Siglec10/Siglec5/Ubr2	16
MF	GO:0060589	nucleoside-triphosphatase regulator activity	16/543	275/17023	0.015516	0.120332	0.101297	Als2/Arhgap45/Arhgef11/Arhgef12/Depdc5/Llgl2/Myo9b/Ranbp2/Ranbp3/Rasal2/Ric8a/Rundc1/Sgsm1/Sipa1l1/Slit2/Tbc1d1	16
CC	GO:0097014	ciliary plasm	16/595	125/18575	2.47141e-06	8.00118e-05	5.99967e-05	Ak8/Ambra1/Dnah1/Dnah11/Dnah12/Dnah17/Dnah2/Dnah7/Dnah8/Dnah9/Dnhd1/Gli3/Hydin/Nek4/Nme8/Ttll3	16
CC	GO:0005903	brush border	16/595	139/18575	9.92358e-06	0.000239749	0.000179775	Abcc2/Cubn/Eps8/Flnb/Hsp90ab1/Itpr3/Lrp2/Mttp/Myh14/Myo18a/Myo1a/Myo1c/Myo7b/Npc1l1/Plec/Slc34a3	16
CC	GO:0042734	presynaptic membrane	16/595	211/18575	0.00130255	0.0112454	0.00843232	Cacna1d/Cacna1e/Cacna1h/Ctnna2/Epha4/Grin2a/Grm4/Kcnc3/L1cam/Ncam1/Otof/Scn10a/Scn11a/Scn8a/Slc1a2/Slc6a5	16
BP	GO:0035637	multicellular organismal signaling	15/589	152/18303	0.000118388	0.0121509	0.0111591	Ank2/Ank3/Cacna1d/Cacna1e/Cacna1h/Cacna1i/Kcnh2/Myh14/Ntrk3/Ryr2/Scn10a/Scn11a/Scn8a/Sptbn4/Trpm4	15
BP	GO:0048754	branching morphogenesis of an epithelial tube	15/589	185/18303	0.000975202	0.0440401	0.0404452	Abl1/Adamts16/Celsr1/Col4a1/Csmd1/Dchs1/Fat4/Gli3/Lama1/Lama5/Med1/Ncoa3/Nfatc4/Notch4/Slit2	15
BP	GO:0099111	microtubule-based transport	15/589	192/18303	0.00141747	0.0544699	0.0500236	Adcy10/Ap3b2/Bicdl2/Bsn/Cep131/Dnah1/Dnah11/Dst/Dync1h1/Kif13a/Mapk8ip3/Spg7/Stk36/Ttc21a/Ulk4	15
BP	GO:1990138	neuron projection extension	15/589	202/18303	0.00233179	0.0702025	0.064472	Abl1/Bcan/Fn1/Golga4/Hsp90ab1/L1cam/Lrp1/Macf1/Megf8/Ntrk3/Plxna3/Postn/Rtn4r/Sema3g/Slit2	15
BP	GO:0070507	regulation of microtubule cytoskeleton organization	15/589	209/18303	0.00322724	0.0894123	0.0821138	Abl1/Apc/Arhgef2/Cep131/Cep295/Clip1/Cyld/Dst/Dync1h1/Mdm1/Nav3/Phldb1/Ripor2/Slc39a12/Ttbk2	15
BP	GO:0001678	cellular glucose homeostasis	15/589	222/18303	0.00563477	0.125531	0.115285	C2cd2l/Cacna1d/Cacna1e/Fn1/Foxk1/Gpr27/Igf1r/Lrp1/Map4k4/Polg/Ptprn/Rab11fip5/RT1-Db1/Tjp1/Trpm4	15
BP	GO:0007163	establishment or maintenance of cell polarity	15/589	225/18303	0.00635768	0.132108	0.121324	Apc/Arhgef2/Coro7/Dst/Fat1/Hsp90ab1/Igf1r/Kank1/Lama1/Llgl2/Macf1/Myo18a/Myo9b/Nphp3/Ripor2	15
BP	GO:0051056	regulation of small GTPase mediated signal transduction	15/589	233/18303	0.00865491	0.151494	0.139128	Abl1/Arhgef10/Arhgef2/Dgkz/Eps8/Kalrn/Kank1/Map4k4/Myo9b/Plce1/Reln/Ripor2/Rtn4r/Sipa1l1/Slit2	15
BP	GO:0006814	sodium ion transport	15/589	237/18303	0.0100279	0.167107	0.153466	Ank3/Atp1a2/Cacna1h/Cacna1i/Nalcn/Pkd2l1/Scn10a/Scn11a/Scn8a/Slc34a3/Slc6a13/Slc6a5/Sptbn4/Trpm4/Wnk3	15
BP	GO:0051259	protein complex oligomerization	15/589	239/18303	0.010776	0.175683	0.161342	Acaca/Acacb/Als2/Disp1/Kcnc3/Nlrc4/Pkd2l1/Ripor2/Rnf112/Rnf213/RT1-Db1/Slc1a2/Tp53bp1/Trpm3/Trpm4	15
BP	GO:0050807	regulation of synapse organization	15/589	281/18303	0.0389834	0.345773	0.317548	Abl1/Adgrb2/Clstn1/Ctnna2/Epha4/Epha7/Grip2/Kalrn/Lrp4/Nfatc4/Ntrk3/Ptprf/Reln/Sipa1l1/Ssh1	15
MF	GO:0140030	modification-dependent protein binding	15/543	160/17023	0.000189323	0.00460054	0.00387281	Ank2/Ank3/Ankrd13d/Bag6/Baz2a/Chd5/Chd8/Kdm4a/Kmt2e/Optn/Parp10/Phf2/Phip/Prpf8/Tp53bp1	15
MF	GO:0005096	GTPase activator activity	15/543	216/17023	0.00403069	0.0473931	0.0398963	Als2/Arhgap45/Arhgef11/Arhgef12/Depdc5/Llgl2/Myo9b/Ranbp2/Ranbp3/Rasal2/Ric8a/Rundc1/Sgsm1/Sipa1l1/Tbc1d1	15
MF	GO:0031406	carboxylic acid binding	15/543	231/17023	0.00740472	0.0710269	0.0597916	Acaca/Acacb/Bcan/Cemip/Cyp2w1/Dbt/Egln2/Grin2a/L1cam/Padi4/Pc/Rtn4r/Siglec10/Siglec5/Ubr2	15
MF	GO:1901681	sulfur compound binding	15/543	260/17023	0.0200418	0.137236	0.115528	Acaca/Acacb/Col5a1/Dbt/Fn1/Ltbp2/Nav2/Ncam1/Pc/Postn/Ptprf/Rtn4r/Ryr2/Slit2/Tktl2	15
CC	GO:0005930	axoneme	15/595	123/18575	9.25805e-06	0.000239749	0.000179775	Ak8/Ambra1/Dnah1/Dnah11/Dnah12/Dnah17/Dnah2/Dnah7/Dnah8/Dnah9/Dnhd1/Gli3/Hydin/Nme8/Ttll3	15
CC	GO:0030139	endocytic vesicle	15/595	187/18575	0.00103976	0.00912877	0.00684519	Ambra1/Cemip/Cubn/Dysf/Flnb/Heatr5a/Inpp5f/Lrp2/Myo18a/Myo1c/Nod2/Rab11fip1/Rab11fip5/Rapgef6/Sgip1	15
BP	GO:0048678	response to axon injury	14/589	120/18303	3.18399e-05	0.00468581	0.00430331	Epha4/Fgfr3/Grn/Igf1r/Inpp5f/Lrig2/Lrp1/Mapk8ip3/Ncam1/Ntrk3/Pcsk1/Ptprf/Reln/Rtn4r	14
BP	GO:0001508	action potential	14/589	144/18303	0.000231425	0.0204925	0.0188197	Ank2/Ank3/Cacna1d/Cacna1h/Cacna1i/Grin2a/Kcnh2/Myh14/Ntrk3/Ryr2/Scn10a/Scn11a/Scn8a/Trpm4	14
BP	GO:0035725	sodium ion transmembrane transport	14/589	163/18303	0.000813855	0.0399496	0.0366886	Ank3/Atp1a2/Cacna1h/Cacna1i/Nalcn/Pkd2l1/Scn10a/Scn11a/Scn8a/Slc34a3/Slc6a13/Slc6a5/Trpm4/Wnk3	14
BP	GO:0030833	regulation of actin filament polymerization	14/589	171/18303	0.00129558	0.0517774	0.047551	Carmil1/Ctnna2/Eps8/Fhod3/Kank1/Myo1c/Nphs1/Slit2/Sptbn1/Sptbn2/Sptbn4/Ssh1/Svil/Whamm	14
BP	GO:1903034	regulation of response to wounding	14/589	188/18303	0.00313199	0.0873091	0.0801822	Adamts18/Arhgef2/Epha4/Grn/Igf1r/Inpp5f/Kank1/Lrig2/Lrp1/Ntrk3/Ptprf/Rreb1/Rtn4r/Siglec10	14
BP	GO:0071333	cellular response to glucose stimulus	14/589	204/18303	0.00642933	0.132108	0.121324	C2cd2l/Cacna1d/Cacna1e/Fn1/Gpr27/Igf1r/Lrp1/Map4k4/Polg/Ptprn/Rab11fip5/RT1-Db1/Tjp1/Trpm4	14
BP	GO:0071331	cellular response to hexose stimulus	14/589	206/18303	0.00698731	0.139622	0.128225	C2cd2l/Cacna1d/Cacna1e/Fn1/Gpr27/Igf1r/Lrp1/Map4k4/Polg/Ptprn/Rab11fip5/RT1-Db1/Tjp1/Trpm4	14
BP	GO:0071326	cellular response to monosaccharide stimulus	14/589	209/18303	0.00789597	0.145223	0.133369	C2cd2l/Cacna1d/Cacna1e/Fn1/Gpr27/Igf1r/Lrp1/Map4k4/Polg/Ptprn/Rab11fip5/RT1-Db1/Tjp1/Trpm4	14
BP	GO:0032388	positive regulation of intracellular transport	14/589	220/18303	0.0120555	0.183308	0.168345	Actn2/Ank3/C2cd5/Capn10/Cemip/Cep131/Dync1h1/Gli3/Hsp90ab1/Myo1c/Pcnt/Sec16a/Sec16b/Ubr5	14
BP	GO:0071322	cellular response to carbohydrate stimulus	14/589	223/18303	0.013443	0.198486	0.182284	C2cd2l/Cacna1d/Cacna1e/Fn1/Gpr27/Igf1r/Lrp1/Map4k4/Polg/Ptprn/Rab11fip5/RT1-Db1/Tjp1/Trpm4	14
BP	GO:0019722	calcium-mediated signaling	14/589	229/18303	0.0165856	0.222087	0.203959	Adgrb2/Ank2/Atp1a2/Cacna1d/Grin2a/Itpr1/L1cam/Ncam1/Nfatc2/Nfatc4/Ryr2/Siglec10/Tenm2/Trpm4	14
MF	GO:0005262	calcium channel activity	14/543	115/17023	1.76685e-05	0.000858691	0.00072286	Cacna1d/Cacna1e/Cacna1h/Cacna1i/Cacna1s/Grin2a/Itpr1/Itpr3/Pkd2l1/Pkdrej/Ryr2/Ryr3/Trpm4/Tspoap1	14
MF	GO:0015085	calcium ion transmembrane transporter activity	14/543	131/17023	7.62639e-05	0.00252711	0.00212736	Cacna1d/Cacna1e/Cacna1h/Cacna1i/Cacna1s/Grin2a/Itpr1/Itpr3/Pkd2l1/Pkdrej/Ryr2/Ryr3/Trpm4/Tspoap1	14
MF	GO:0017048	Rho GTPase binding	14/543	155/17023	0.000449411	0.00948786	0.00798703	Als2/Arhgef10/Arhgef11/Arhgef12/Arhgef2/Daam2/Dock10/Eps8/Kalrn/Myo9b/Obscn/Pkn1/Trio/Whamm	14
MF	GO:0008237	metallopeptidase activity	14/543	191/17023	0.00332671	0.044781	0.0376974	Adamts16/Adamts18/Adamts3/Adamts4/Adamtsl3/Agbl1/Ece2/Lnpep/Mmp9/Pappa1/Pappa2/Prpf8/Spg7/Thop1	14
MF	GO:0005244	voltage-gated ion channel activity	14/543	192/17023	0.00348665	0.044781	0.0376974	Cacna1d/Cacna1e/Cacna1h/Cacna1i/Cacna1s/Clcn5/Grin2a/Kcnc3/Kcnh2/Nalcn/Scn10a/Scn11a/Scn8a/Tspoap1	14
MF	GO:0022832	voltage-gated channel activity	14/543	192/17023	0.00348665	0.044781	0.0376974	Cacna1d/Cacna1e/Cacna1h/Cacna1i/Cacna1s/Clcn5/Grin2a/Kcnc3/Kcnh2/Nalcn/Scn10a/Scn11a/Scn8a/Tspoap1	14
MF	GO:0008022	protein C-terminus binding	14/543	233/17023	0.0176813	0.131014	0.11029	Abl1/Cdc37/Dgkz/Dst/Fn1/Grip2/Itpr1/Lama1/Med12/Mpdz/Myo1c/Nsf/Optn/Tjp1	14
CC	GO:0005875	microtubule associated complex	14/595	140/18575	0.000164226	0.00218126	0.00163561	Actl10/Dnah1/Dnah11/Dnah12/Dnah17/Dnah6/Dnah7/Dnah8/Dnah9/Dnhd1/Dync1h1/Kif13a/Kif13b/Nme8	14
CC	GO:0031674	I band	14/595	143/18575	0.000205423	0.00253355	0.00189978	Actn2/Ank2/Ank3/Cacna1d/Cacna1s/Dst/Flnc/Igfn1/Obscn/Ryr2/Ryr3/Scn8a/Sphkap/Xirp2	14
CC	GO:0030027	lamellipodium	14/595	190/18575	0.0033097	0.0229028	0.0171736	Als2/Apc/Carmil1/Cspg4/Ctnna2/Dgkz/Dysf/Fat1/Myo10/Myo9b/Piezo1/Plce1/Ptprm/Unc5c	14
CC	GO:0043679	axon terminus	14/595	229/18575	0.0160097	0.0760829	0.0570506	Epha4/Grin2a/Grm4/Kcnc3/L1cam/Pclo/Pcsk1/Polg/Ptprn/Sgip1/Sv2a/Synj2/Tspoap1/Ush2a	14
BP	GO:1901879	regulation of protein depolymerization	13/589	94/18303	9.60642e-06	0.00210651	0.00193456	Actn2/Apc/Arhgef2/Carmil1/Eps8/Nav3/Nes/Shroom2/Sptbn1/Sptbn2/Sptbn4/Svil/Ttbk2	13
BP	GO:0030048	actin filament-based movement	13/589	122/18303	0.000154234	0.0151418	0.0139058	Ank2/Atp1a2/Cacna1d/Cacna1h/Kcnh2/Myh14/Myo1a/Myo1c/Myo7a/Myo7b/Myo9b/Ryr2/Trpm4	13
BP	GO:0061387	regulation of extent of cell growth	13/589	133/18303	0.000363678	0.024513	0.022512	Abl1/Epha7/Fn1/Golga4/L1cam/Lrp1/Macf1/Megf8/Ntrk3/Plxna3/Rtn4r/Sema3g/Slit2	13
BP	GO:0048675	axon extension	13/589	143/18303	0.000728583	0.0365587	0.0335745	Abl1/Fn1/Golga4/Hsp90ab1/L1cam/Lrp1/Macf1/Megf8/Ntrk3/Plxna3/Rtn4r/Sema3g/Slit2	13
BP	GO:0051650	establishment of vesicle localization	13/589	152/18303	0.0012833	0.0517444	0.0475206	Ahi1/Ap3b2/Bicdl2/Dync1h1/Kif13a/Myo1a/Myo1c/Myo7a/Myo7b/Pclo/Sec16a/Sec16b/Shroom2	13
BP	GO:0030178	negative regulation of Wnt signaling pathway	13/589	160/18303	0.00203653	0.0654374	0.0600959	Apc/Axin2/Chd8/Cyld/Gli3/Lrp1/Lrp4/Nfatc4/Nphp3/Nphp4/Rnf213/Rnf43/Tle2	13
BP	GO:0051648	vesicle localization	13/589	171/18303	0.00363348	0.0948486	0.0871063	Ahi1/Ap3b2/Bicdl2/Dync1h1/Kif13a/Myo1a/Myo1c/Myo7a/Myo7b/Pclo/Sec16a/Sec16b/Shroom2	13
BP	GO:0006941	striated muscle contraction	13/589	174/18303	0.00421162	0.103999	0.09551	Ank2/Atp1a2/Cacna1d/Cacna1h/Cacna1s/Gaa/Kcnh2/Myh14/Ryr2/Ryr3/Scn10a/Synm/Trpm4	13
BP	GO:0051260	protein homooligomerization	13/589	183/18303	0.00640361	0.132108	0.121324	Acaca/Acacb/Als2/Disp1/Kcnc3/Nlrc4/Pkd2l1/Ripor2/Rnf112/Rnf213/Slc1a2/Tp53bp1/Trpm4	13
BP	GO:0001764	neuron migration	13/589	188/18303	0.00796561	0.145272	0.133414	Arhgef2/Aspm/Astn1/Celsr1/Celsr3/Ctnna2/Fat3/Lrig2/Mapk8ip3/Ntrk3/Pcnt/Reln/Ulk4	13
BP	GO:0030534	adult behavior	13/589	189/18303	0.00831129	0.148355	0.136245	Atp1a2/Chd7/Epha4/Eps8/Inpp5f/Kalrn/Otog/Pum1/Scn8a/Slc1a2/Sptbn2/Sptbn4/Ulk4	13
BP	GO:0007416	synapse assembly	13/589	195/18303	0.0106403	0.1741	0.159888	Adgrb2/Bsn/Clstn1/Epha7/Igfn1/Lrp4/Ntrk3/Obsl1/Pclo/Plxnb1/Sdk2/Sipa1l1/Sptbn2	13
BP	GO:0003205	cardiac chamber development	13/589	196/18303	0.0110734	0.178599	0.16402	Ank2/Chd7/Dnah11/Igf1r/Lrp1/Lrp2/Med1/Naca/Nphp3/Ryr2/Slit2/Sufu/Xirp2	13
BP	GO:0120032	regulation of plasma membrane bounded cell projection assembly	13/589	198/18303	0.0119807	0.182899	0.167969	Adamts16/Apc/Cyld/Eps8/Kank1/Myo10/Plce1/Plekhm1/Ripor2/Slit2/Syne1/Tenm2/Ttbk2	13
BP	GO:0060491	regulation of cell projection assembly	13/589	200/18303	0.0129445	0.195509	0.17955	Adamts16/Apc/Cyld/Eps8/Kank1/Myo10/Plce1/Plekhm1/Ripor2/Slit2/Syne1/Tenm2/Ttbk2	13
BP	GO:0006473	protein acetylation	13/589	209/18303	0.0180388	0.236074	0.216804	Bag6/Brd1/Brpf3/Cep295/Chd5/Ep400/Mcm3ap/Med24/Ncoa1/Ncoa3/Paxip1/Taf5l/Trrap	13
BP	GO:0055001	muscle cell development	13/589	210/18303	0.0186868	0.238051	0.21862	Actn2/Alpk3/Ank2/Bves/Cacna1s/Dysf/Fhod3/Flnc/Hdac5/Naca/Nfatc2/Nfatc4/Ripor2	13
BP	GO:0031396	regulation of protein ubiquitination	13/589	212/18303	0.0200353	0.250635	0.230176	Abl1/Bsn/Dysf/Fanci/Fgfr3/Hsp90ab1/Mycbp2/Nod2/Parp10/Paxip1/Pclo/Trip12/Ubr5	13
BP	GO:1902115	regulation of organelle assembly	13/589	215/18303	0.0221931	0.265847	0.244146	Adamts16/Arhgef2/Atxn2l/Cep295/Cyld/Dync1h1/Mdm1/Ntrk3/Pan2/Ripor2/Sipa1l1/Syne1/Ttbk2	13
BP	GO:0051651	maintenance of location in cell	13/589	223/18303	0.0287903	0.299955	0.27547	Abl1/Ank2/Ank3/Aspm/Cemip/Chd7/Gaa/Itpr1/Itpr3/Ryr2/Ryr3/Syne1/Vps13d	13
BP	GO:0021543	pallium development	13/589	233/18303	0.0389178	0.345773	0.317548	Aspm/Bcan/Ccdc141/Fat4/Gli3/Grin2a/Igf1r/Lrp1/Ncoa1/Plxna3/Reln/Slc2a3/Slit2	13
BP	GO:0030073	insulin secretion	13/589	234/18303	0.0400536	0.349868	0.321309	C2cd2l/Cacna1d/Cacna1e/Capn10/Gpr27/Lrp1/Map4k4/Pclo/Ptprn/Rab11fip5/Rptor/RT1-Db1/Trpm4	13
MF	GO:0005516	calmodulin binding	13/543	172/17023	0.00353304	0.044781	0.0376974	Akap12/Aspm/Cacna1s/Dapk1/Grm4/Myo10/Myo1a/Myo1c/Myo7a/Myo9b/Ryr2/Trpm4/Ubr4	13
MF	GO:0005539	glycosaminoglycan binding	13/543	210/17023	0.0174705	0.131014	0.11029	Bcan/Cemip/Col5a1/Fn1/Ltbp2/Nav2/Ncam1/Nod2/Postn/Ptprf/Rtn4r/Slit2/Vit	13
CC	GO:0005604	basement membrane	13/595	116/18575	8.80135e-05	0.00142472	0.00106832	Col28a1/Col4a1/Col5a1/Col6a1/Entpd2/Fn1/Fras1/Frem2/Frem3/Hmcn1/Lama1/Lama5/Ush2a	13
CC	GO:0099056	integral component of presynaptic membrane	13/595	122/18575	0.00014753	0.00203092	0.00152288	Cacna1d/Cacna1e/Cacna1h/Epha4/Grin2a/Grm4/Kcnc3/Ncam1/Scn10a/Scn11a/Scn8a/Slc1a2/Slc6a5	13
CC	GO:0030018	Z disc	13/595	131/18575	0.000300298	0.00330967	0.00248175	Actn2/Ank2/Ank3/Cacna1d/Dst/Flnc/Igfn1/Obscn/Ryr2/Ryr3/Scn8a/Sphkap/Xirp2	13
CC	GO:0098889	intrinsic component of presynaptic membrane	13/595	135/18575	0.000402823	0.00417324	0.0031293	Cacna1d/Cacna1e/Cacna1h/Epha4/Grin2a/Grm4/Kcnc3/Ncam1/Scn10a/Scn11a/Scn8a/Slc1a2/Slc6a5	13
CC	GO:0005765	lysosomal membrane	13/595	184/18575	0.00645434	0.0372649	0.027943	Abca2/Cubn/Depdc5/Gaa/Grn/Hsp90ab1/Myo7a/Plekhm1/RT1-Db1/Slc26a11/Szt2/Tecpr1/Wdr24	13
CC	GO:0098852	lytic vacuole membrane	13/595	184/18575	0.00645434	0.0372649	0.027943	Abca2/Cubn/Depdc5/Gaa/Grn/Hsp90ab1/Myo7a/Plekhm1/RT1-Db1/Slc26a11/Szt2/Tecpr1/Wdr24	13
CC	GO:0043197	dendritic spine	13/595	218/18575	0.0237386	0.105099	0.0788083	Als2/Atp1a2/Cacna1s/Clstn1/Dock10/Epha4/Grin2a/Grip2/Ncoa2/Sipa1l1/Slc1a2/Syne1/Tenm2	13
CC	GO:0044309	neuron spine	13/595	222/18575	0.0270203	0.113793	0.0853273	Als2/Atp1a2/Cacna1s/Clstn1/Dock10/Epha4/Grin2a/Grip2/Ncoa2/Sipa1l1/Slc1a2/Syne1/Tenm2	13
CC	GO:0005774	vacuolar membrane	13/595	238/18575	0.0435079	0.160979	0.12071	Abca2/Cubn/Depdc5/Gaa/Grn/Hsp90ab1/Myo7a/Plekhm1/RT1-Db1/Slc26a11/Szt2/Tecpr1/Wdr24	13
BP	GO:0031102	neuron projection regeneration	12/589	83/18303	1.32829e-05	0.0024994	0.00229538	Epha4/Grn/Igf1r/Inpp5f/Lrig2/Lrp1/Map4k4/Mapk8ip3/Ncam1/Ntrk3/Ptprf/Rtn4r	12
BP	GO:0043242	negative regulation of protein-containing complex disassembly	12/589	89/18303	2.73227e-05	0.00436693	0.00401047	Apc/Arhgef2/Carmil1/Eps8/Nav3/Scaf8/Shroom2/Sptbn1/Sptbn2/Sptbn4/Svil/Ttbk2	12
BP	GO:0030516	regulation of axon extension	12/589	117/18303	0.000390501	0.0253773	0.0233058	Abl1/Fn1/Golga4/L1cam/Lrp1/Macf1/Megf8/Ntrk3/Plxna3/Rtn4r/Sema3g/Slit2	12
BP	GO:0007009	plasma membrane organization	12/589	119/18303	0.000456209	0.0267563	0.0245723	Ank2/Ank3/Col5a1/Dysf/Fat4/Fer1l4/Fer1l6/Otof/Sgip1/Spta1/Sptbn1/Whamm	12
BP	GO:0007266	Rho protein signal transduction	12/589	134/18303	0.00131214	0.0519794	0.0477364	Abl1/Arhgef10/Arhgef11/Arhgef12/Arhgef2/Celsr1/Eps8/Kalrn/Kank1/Myo9b/Ripor2/Rtn4r	12
BP	GO:0031333	negative regulation of protein-containing complex assembly	12/589	148/18303	0.0030331	0.0851257	0.0781771	Arhgef2/Carmil1/Eps8/Fhod3/Kank1/Slit2/Sptbn1/Sptbn2/Sptbn4/Ssh1/Svil/Tfip11	12
BP	GO:0006475	internal protein amino acid acetylation	12/589	171/18303	0.00944945	0.15923	0.146233	Bag6/Brd1/Brpf3/Chd5/Ep400/Mcm3ap/Med24/Ncoa1/Ncoa3/Paxip1/Taf5l/Trrap	12
BP	GO:0018393	internal peptidyl-lysine acetylation	12/589	171/18303	0.00944945	0.15923	0.146233	Bag6/Brd1/Brpf3/Chd5/Ep400/Mcm3ap/Med24/Ncoa1/Ncoa3/Paxip1/Taf5l/Trrap	12
BP	GO:0018394	peptidyl-lysine acetylation	12/589	182/18303	0.014945	0.211372	0.194118	Bag6/Brd1/Brpf3/Chd5/Ep400/Mcm3ap/Med24/Ncoa1/Ncoa3/Paxip1/Taf5l/Trrap	12
BP	GO:0048813	dendrite morphogenesis	12/589	187/18303	0.0181255	0.236074	0.216804	Ctnna2/Ctnnd2/Dock10/Epha4/Kalrn/Lrp4/Nfatc4/Obsl1/Ptprf/Reln/Sipa1l1/Syne1	12
BP	GO:0008016	regulation of heart contraction	12/589	195/18303	0.0242338	0.285346	0.262054	Ank2/Atp1a2/Bves/Cacna1d/Cacna1e/Cacna1h/Gaa/Kcnh2/Ryr2/Scn10a/Sptbn4/Trpm4	12
BP	GO:0021915	neural tube development	12/589	195/18303	0.0242338	0.285346	0.262054	Abl1/Ambra1/Cecr2/Celsr1/Dchs1/Gli3/Lrp2/Med12/Mthfd1l/Sall2/Sufu/Ttbk2	12
BP	GO:0046578	regulation of Ras protein signal transduction	12/589	199/18303	0.0278004	0.298921	0.274521	Abl1/Arhgef10/Arhgef2/Dgkz/Eps8/Kalrn/Kank1/Map4k4/Myo9b/Plce1/Ripor2/Rtn4r	12
BP	GO:0030879	mammary gland development	12/589	201/18303	0.0297201	0.305037	0.280137	Csmd1/Gli3/Igf1r/Kalrn/Med1/Ncoa1/Ncoa3/Notch4/Rreb1/Slc29a2/Slit2/Stat5a	12
BP	GO:0050773	regulation of dendrite development	12/589	204/18303	0.0327765	0.320387	0.294234	Abl1/Clip1/Epha4/Fat3/Grn/Kalrn/Nfatc4/Obsl1/Ptprf/Reln/Sipa1l1/Syne1	12
MF	GO:0003777	microtubule motor activity	12/543	65/17023	8.47564e-07	7.72343e-05	6.50171e-05	Dnah1/Dnah11/Dnah12/Dnah17/Dnah6/Dnah7/Dnah8/Dnah9/Dnhd1/Dync1h1/Kif13a/Kif13b	12
MF	GO:0042626	ATPase-coupled transmembrane transporter activity	12/543	96/17023	5.35992e-05	0.00205652	0.00173121	Abca13/Abca17/Abca2/Abca4/Abca6/Abca8a/Abcb11/Abcc10/Abcc2/Abcc4/Abcc6/Atp1a2	12
MF	GO:0015399	primary active transmembrane transporter activity	12/543	107/17023	0.000154901	0.0038939	0.00327795	Abca13/Abca17/Abca2/Abca4/Abca6/Abca8a/Abcb11/Abcc10/Abcc2/Abcc4/Abcc6/Atp1a2	12
MF	GO:0015081	sodium ion transmembrane transporter activity	12/543	143/17023	0.00211427	0.0335066	0.0282064	Atp1a2/Cacna1h/Cacna1i/Nalcn/Pkd2l1/Scn10a/Scn11a/Scn8a/Slc1a2/Slc34a3/Slc6a13/Slc6a5	12
MF	GO:0051427	hormone receptor binding	12/543	185/17023	0.0157471	0.120838	0.101723	Lrp2/Med1/Med12/Med24/Ncoa1/Ncoa2/Ncoa3/Nr4a1/Pkn1/Thrap3/Trip12/Tyk2	12
CC	GO:0030863	cortical cytoskeleton	12/595	122/18575	0.00054969	0.00551893	0.00413835	Actn2/Bsn/Inpp5d/Llgl2/Myo1a/Pclo/Shroom2/Spta1/Sptbn1/Sptbn2/Sptbn4/Utrn	12
CC	GO:0097730	non-motile cilium	12/595	166/18575	0.00728907	0.0401143	0.0300796	Abca4/Adgrv1/Ahi1/Mdm1/Mertk/Myo7a/Nphp4/Pde6b/Pkd2l1/RGD1306271/Strc/Ush2a	12
CC	GO:0005925	focal adhesion	12/595	178/18575	0.0123092	0.0625115	0.0468741	Actn2/Dcaf6/Dst/Flnb/Focad/Gak/Itga2b/Map4k4/Nphs1/Plec/Tle2/Xirp2	12
CC	GO:0030055	cell-substrate junction	12/595	191/18575	0.0203669	0.092034	0.0690115	Actn2/Dcaf6/Dst/Flnb/Focad/Gak/Itga2b/Map4k4/Nphs1/Plec/Tle2/Xirp2	12
CC	GO:0043204	perikaryon	12/595	197/18575	0.0251895	0.107836	0.0808605	Brd1/Cacna1e/Cacna1h/Ctnnd2/Epha4/Kcnc3/Pcsk1/Ptprn/Reln/Rnf112/Rtn4r/Slc2a3	12
BP	GO:0031103	axon regeneration	11/589	72/18303	1.77775e-05	0.00321132	0.00294919	Epha4/Grn/Igf1r/Inpp5f/Lrig2/Lrp1/Mapk8ip3/Ncam1/Ntrk3/Ptprf/Rtn4r	11
BP	GO:1901880	negative regulation of protein depolymerization	11/589	79/18303	4.33805e-05	0.00592671	0.00544292	Apc/Arhgef2/Carmil1/Eps8/Nav3/Shroom2/Sptbn1/Sptbn2/Sptbn4/Svil/Ttbk2	11
BP	GO:0006892	post-Golgi vesicle-mediated transport	11/589	98/18303	0.000310334	0.0222456	0.0204297	Ank3/Coro7/Gak/Golga4/Kif13a/Macf1/Nsf/Optn/Sec16a/Sorcs1/Sptbn1	11
BP	GO:0001578	microtubule bundle formation	11/589	105/18303	0.000563883	0.0319238	0.0293179	Armc2/Cep131/Clip1/Dnah1/Dnah17/Dnah7/Dnah8/Hydin/Nckap5/Nckap5l/Ulk4	11
BP	GO:0030010	establishment of cell polarity	11/589	142/18303	0.0062452	0.132108	0.121324	Arhgef2/Coro7/Fat1/Hsp90ab1/Igf1r/Kank1/Lama1/Llgl2/Myo18a/Myo9b/Ripor2	11
BP	GO:0008360	regulation of cell shape	11/589	148/18303	0.00843748	0.149426	0.137229	Brwd1/Brwd3/Bves/Csf1r/Eps8/Fn1/Myo10/Phip/Plxna3/Plxnb1/Spta1	11
BP	GO:0072073	kidney epithelium development	11/589	159/18303	0.0139557	0.202	0.185511	Adamts16/Ahi1/Dchs1/Epha4/Epha7/Fat4/Gli3/Lama5/Nphs1/Ret/Slit2	11
BP	GO:0016573	histone acetylation	11/589	165/18303	0.0179329	0.235421	0.216204	Brd1/Brpf3/Chd5/Ep400/Mcm3ap/Med24/Ncoa1/Ncoa3/Paxip1/Taf5l/Trrap	11
BP	GO:0019827	stem cell population maintenance	11/589	165/18303	0.0179329	0.235421	0.216204	Apc/Aspm/Fgfr3/Jmjd1c/Med12/Med15/Med24/Ncoa3/Padi4/Taf5l/Zc3h13	11
BP	GO:0098727	maintenance of cell number	11/589	169/18303	0.0210169	0.258617	0.237507	Apc/Aspm/Fgfr3/Jmjd1c/Med12/Med15/Med24/Ncoa3/Padi4/Taf5l/Zc3h13	11
BP	GO:0055123	digestive system development	11/589	176/18303	0.0273269	0.298547	0.274177	Ahi1/Chd8/Dchs1/Fat4/Fgfr3/Gli3/Igf1r/Il6st/Megf8/Nphp3/Reln	11
BP	GO:0090316	positive regulation of intracellular protein transport	11/589	179/18303	0.0304114	0.306558	0.281534	Ank3/C2cd5/Cemip/Cep131/Gli3/Hsp90ab1/Myo1c/Pcnt/Sec16a/Sec16b/Ubr5	11
BP	GO:0048592	eye morphogenesis	11/589	183/18303	0.0349003	0.334758	0.307432	Ahi1/Col5a1/Col8a2/Fat1/Fat3/Fgfr3/Gli3/Igfn1/Obsl1/Ptprm/Sdk2	11
MF	GO:0004713	protein tyrosine kinase activity	11/543	125/17023	0.00219936	0.0341134	0.0287172	Abl1/Csf1r/Epha4/Epha7/Fgfr3/Igf1r/Mertk/Ntrk3/Ret/Tie1/Tyk2	11
MF	GO:0005319	lipid transporter activity	11/543	133/17023	0.00356713	0.044781	0.0376974	Abca13/Abca17/Abca2/Abca4/Abca6/Abca8a/Abcb11/C2cd2l/Mttp/Npc1l1/Pitpnm2	11
MF	GO:0019838	growth factor binding	11/543	145/17023	0.00681343	0.068986	0.0580736	Col4a1/Col5a1/Col6a1/Fgfr3/Igf1r/Il6st/Lrp2/Ltbp2/Ltbp4/Ntrk3/Pzp	11
MF	GO:0035257	nuclear hormone receptor binding	11/543	156/17023	0.0114911	0.0941234	0.0792347	Lrp2/Med1/Med12/Med24/Ncoa1/Ncoa2/Ncoa3/Nr4a1/Pkn1/Thrap3/Trip12	11
MF	GO:0017137	Rab GTPase binding	11/543	159/17023	0.0131154	0.106218	0.0894164	Als2/Bicdl2/Llgl2/Npc1l1/Nsf/Optn/Rab11fip1/Rab11fip5/Rundc1/Sgsm1/Tbc1d1	11
MF	GO:0140097	catalytic activity, acting on DNA	11/543	187/17023	0.0377108	0.206752	0.174047	Chd5/Chd6/Chd8/Dnmt3a/Mcm2/Pole/Polg/Rev3l/Slx4/Tatdn2/Tep1	11
CC	GO:0030286	dynein complex	11/595	49/18575	3.20205e-07	2.07333e-05	1.55468e-05	Dnah1/Dnah11/Dnah12/Dnah17/Dnah6/Dnah7/Dnah8/Dnah9/Dnhd1/Dync1h1/Nme8	11
CC	GO:0048786	presynaptic active zone	11/595	98/18575	0.000298601	0.00330967	0.00248175	Bsn/Cacna1d/Cacna1h/Ctnna2/Grm4/Ncoa2/Otof/Pclo/Ppfibp1/Scn8a/Sv2a	11
CC	GO:0031594	neuromuscular junction	11/595	99/18575	0.000326408	0.00352249	0.00264133	Ank3/Dlgap4/Epha4/Epha7/Kcnc3/Lama5/Lrp4/Pclo/Postn/Sv2a/Utrn	11
CC	GO:0005912	adherens junction	11/595	144/18575	0.00669649	0.0381185	0.028583	Ahi1/Apc/Ctnna2/Ctnnd2/Dchs1/Fat2/Ptprm/Shroom2/Sptbn4/Tjp1/Wnk3	11
CC	GO:0099055	integral component of postsynaptic membrane	11/595	174/18575	0.0246724	0.107254	0.0804238	Cacna1e/Cacna1h/Clstn1/Epha4/Epha7/Grin2a/Kcnc3/Ncam1/Ntrk3/Ptprf/Scn8a	11
CC	GO:0098936	intrinsic component of postsynaptic membrane	11/595	184/18575	0.0350996	0.136772	0.102558	Cacna1e/Cacna1h/Clstn1/Epha4/Epha7/Grin2a/Kcnc3/Ncam1/Ntrk3/Ptprf/Scn8a	11
BP	GO:0070570	regulation of neuron projection regeneration	10/589	42/18303	6.41148e-07	0.000381425	0.00035029	Epha4/Grn/Igf1r/Inpp5f/Lrig2/Lrp1/Map4k4/Ntrk3/Ptprf/Rtn4r	10
BP	GO:0030837	negative regulation of actin filament polymerization	10/589	66/18303	4.59333e-05	0.00592671	0.00544292	Carmil1/Eps8/Fhod3/Kank1/Slit2/Sptbn1/Sptbn2/Sptbn4/Ssh1/Svil	10
BP	GO:0001738	morphogenesis of a polarized epithelium	10/589	81/18303	0.000265658	0.0217654	0.0199887	Abl1/Ahi1/Astn2/Celsr1/Celsr3/Fat1/Lama1/Lama5/Med12/Plekha4	10
BP	GO:0032272	negative regulation of protein polymerization	10/589	82/18303	0.000293997	0.0217654	0.0199887	Carmil1/Eps8/Fhod3/Kank1/Slit2/Sptbn1/Sptbn2/Sptbn4/Ssh1/Svil	10
BP	GO:0042490	mechanoreceptor differentiation	10/589	92/18303	0.000744125	0.0369282	0.0339138	Adgrv1/Cecr2/Fat4/Fgfr3/Myo7a/Ntrk3/Ripor2/Strc/Tmem132e/Ush2a	10
BP	GO:0019226	transmission of nerve impulse	10/589	94/18303	0.00088118	0.0418885	0.0384692	Ank3/Cacna1e/Cacna1h/Cacna1i/Myh14/Ntrk3/Scn10a/Scn11a/Scn8a/Sptbn4	10
BP	GO:0035773	insulin secretion involved in cellular response to glucose stimulus	10/589	95/18303	0.000957101	0.0438006	0.0402252	C2cd2l/Cacna1d/Cacna1e/Gpr27/Lrp1/Map4k4/Ptprn/Rab11fip5/RT1-Db1/Trpm4	10
BP	GO:0098876	vesicle-mediated transport to the plasma membrane	10/589	98/18303	0.00121763	0.0515282	0.047322	Ank3/Clstn1/Golga4/Grip2/Kif13a/Macf1/Nsf/Optn/Sec16a/Sptbn1	10
BP	GO:0034446	substrate adhesion-dependent cell spreading	10/589	108/18303	0.0025317	0.0757163	0.0695357	Abl1/Bves/Carmil1/Fn1/Kank1/Lama5/Mertk/Postn/Rreb1/Ush2a	10
BP	GO:0008344	adult locomotory behavior	10/589	110/18303	0.00289663	0.0827923	0.0760341	Atp1a2/Chd7/Epha4/Eps8/Inpp5f/Kalrn/Otog/Pum1/Scn8a/Sptbn4	10
BP	GO:0031532	actin cytoskeleton reorganization	10/589	110/18303	0.00289663	0.0827923	0.0760341	Abl1/Capn10/Cdc42bpg/Csf1r/Eps8/Ntrk3/Sipa1l1/Thsd7a/Tjp1/Whamm	10
BP	GO:1905477	positive regulation of protein localization to membrane	10/589	119/18303	0.00508999	0.116682	0.107158	Ank3/C2cd5/Cemip/Grip2/Lrp1/Lrp4/Myo1c/Sptbn1/Ssh1/Wnk3	10
BP	GO:0030317	flagellated sperm motility	10/589	123/18303	0.00640827	0.132108	0.121324	Armc2/Ash1l/Cacna1e/Cacna1i/Cep131/Dnah1/Dnah11/Nme8/Nphp4/Ttc21a	10
BP	GO:0097722	sperm motility	10/589	123/18303	0.00640827	0.132108	0.121324	Armc2/Ash1l/Cacna1e/Cacna1i/Cep131/Dnah1/Dnah11/Nme8/Nphp4/Ttc21a	10
BP	GO:0034968	histone lysine methylation	10/589	125/18303	0.00715978	0.141868	0.130288	Ash1l/Baz2a/Chd5/Kdm4a/Kmt2b/Kmt2c/Kmt2d/Kmt2e/Paxip1/Supt6h	10
BP	GO:1902414	protein localization to cell junction	10/589	126/18303	0.00756022	0.144059	0.1323	Bsn/Clstn1/Grin2a/Grip2/Kalrn/Mapk8ip3/Nphs1/Pclo/Reln/Tjp1	10
BP	GO:0007030	Golgi organization	10/589	127/18303	0.00797772	0.145272	0.133414	Atp8b3/Coro7/Gak/Myo18a/Obsl1/Optn/Sec16a/Sec16b/Syne1/Trappc11	10
BP	GO:0031109	microtubule polymerization or depolymerization	10/589	129/18303	0.00886578	0.154586	0.141968	Abl1/Apc/Arhgef2/Clip1/Dst/Nav3/Nckap5/Nckap5l/Slc39a12/Ttbk2	10
BP	GO:0099175	regulation of postsynapse organization	10/589	132/18303	0.0103375	0.17038	0.156472	Epha4/Epha7/Grip2/Kalrn/Lrp4/Ntrk3/Ptprf/Reln/Sipa1l1/Ssh1	10
BP	GO:0045995	regulation of embryonic development	10/589	135/18303	0.0119881	0.182899	0.167969	Bag6/Celsr1/Col5a1/Gli3/Lama1/Lama5/Phldb1/Sufu/Tenm4/Trip12	10
BP	GO:0060294	cilium movement involved in cell motility	10/589	136/18303	0.0125802	0.190645	0.175083	Armc2/Ash1l/Cacna1e/Cacna1i/Cep131/Dnah1/Dnah11/Nme8/Nphp4/Ttc21a	10
BP	GO:0018022	peptidyl-lysine methylation	10/589	139/18303	0.0144889	0.20784	0.190874	Ash1l/Baz2a/Chd5/Kdm4a/Kmt2b/Kmt2c/Kmt2d/Kmt2e/Paxip1/Supt6h	10
BP	GO:0050864	regulation of B cell activation	10/589	140/18303	0.0151709	0.212769	0.195401	Cyld/Inpp5d/Nfatc2/Nod2/Paxip1/Pkn1/Siglec10/Stat5a/Supt6h/Tp53bp1	10
BP	GO:0001539	cilium or flagellum-dependent cell motility	10/589	142/18303	0.0166061	0.222087	0.203959	Armc2/Ash1l/Cacna1e/Cacna1i/Cep131/Dnah1/Dnah11/Nme8/Nphp4/Ttc21a	10
BP	GO:0060285	cilium-dependent cell motility	10/589	142/18303	0.0166061	0.222087	0.203959	Armc2/Ash1l/Cacna1e/Cacna1i/Cep131/Dnah1/Dnah11/Nme8/Nphp4/Ttc21a	10
BP	GO:0021510	spinal cord development	10/589	144/18303	0.0181394	0.236074	0.216804	Ahi1/Daam2/Gli3/Grin2a/Kcnh2/Med12/Reln/Slit2/Sufu/Vit	10
BP	GO:0048593	camera-type eye morphogenesis	10/589	146/18303	0.0197746	0.248061	0.227812	Ahi1/Col8a2/Fat1/Fat3/Fgfr3/Gli3/Igfn1/Obsl1/Ptprm/Sdk2	10
BP	GO:0021987	cerebral cortex development	10/589	149/18303	0.0224258	0.267924	0.246054	Aspm/Ccdc141/Fat4/Gli3/Grin2a/Lrp1/Ncoa1/Reln/Slc2a3/Slit2	10
BP	GO:0014013	regulation of gliogenesis	10/589	155/18303	0.0284857	0.299511	0.275063	Daam2/Epha4/Fgfr3/Il6st/Kdm4a/Lrp1/Lrp2/Ntrk3/Rnf112/Tenm4	10
BP	GO:0016571	histone methylation	10/589	155/18303	0.0284857	0.299511	0.275063	Ash1l/Baz2a/Chd5/Kdm4a/Kmt2b/Kmt2c/Kmt2d/Kmt2e/Paxip1/Supt6h	10
BP	GO:0007224	smoothened signaling pathway	10/589	160/18303	0.0343586	0.331546	0.304482	Armc9/Disp1/Fgfr3/Gli3/Megf8/Pkd2l1/Stk36/Sufu/Ttbk2/Txndc15	10
BP	GO:0010970	transport along microtubule	10/589	161/18303	0.0356274	0.334758	0.307432	Ap3b2/Bicdl2/Bsn/Cep131/Dst/Dync1h1/Kif13a/Mapk8ip3/Spg7/Ttc21a	10
BP	GO:0048565	digestive tract development	10/589	161/18303	0.0356274	0.334758	0.307432	Ahi1/Chd8/Dchs1/Fat4/Fgfr3/Gli3/Il6st/Megf8/Nphp3/Reln	10
BP	GO:0002833	positive regulation of response to biotic stimulus	10/589	162/18303	0.0369285	0.337746	0.310176	Ankrd17/Fbxo38/Grn/Med1/Nlrc4/Nod2/Optn/Prkdc/Pum1/Stat5a	10
BP	GO:0098739	import across plasma membrane	10/589	163/18303	0.0382622	0.345773	0.317548	Atp1a2/Kcnh2/Lrp2/Slc1a2/Slc2a3/Slc39a12/Slc6a13/Slc6a5/Trpm4/Wnk3	10
BP	GO:0022612	gland morphogenesis	10/589	164/18303	0.0396287	0.347502	0.319136	Csmd1/Gli3/Igf1r/Itpr1/Lama1/Lama5/Med1/Ncoa3/Slit2/Stat5a	10
MF	GO:0051959	dynein light intermediate chain binding	10/543	23/17023	7.9085e-10	1.44132e-07	1.21333e-07	Ccdc88b/Dnah1/Dnah11/Dnah12/Dnah6/Dnah7/Dnah8/Dnah9/Dnhd1/Dync1h1	10
MF	GO:0005089	Rho guanyl-nucleotide exchange factor activity	10/543	56/17023	9.54129e-06	0.000535046	0.000450411	Als2/Arhgef10/Arhgef11/Arhgef12/Arhgef2/Dock10/Eps8/Kalrn/Obscn/Trio	10
MF	GO:0005088	Ras guanyl-nucleotide exchange factor activity	10/543	112/17023	0.00309395	0.044781	0.0376974	Als2/Arhgef10/Arhgef11/Arhgef12/Arhgef2/Dock10/Eps8/Kalrn/Obscn/Trio	10
MF	GO:0004222	metalloendopeptidase activity	10/543	114/17023	0.00351716	0.044781	0.0376974	Adamts16/Adamts18/Adamts3/Adamts4/Adamtsl3/Ece2/Mmp9/Pappa1/Spg7/Thop1	10
MF	GO:0002020	protease binding	10/543	149/17023	0.0212169	0.142988	0.12037	Adamts4/Apc/Bag6/Cd177/Fn1/Lrp1/Nlrc4/Polg/Pzp/Vwf	10
CC	GO:0032587	ruffle membrane	10/595	81/18575	0.000256211	0.00308645	0.00231437	Apc/Arhgef2/C2cd5/Cdc37/Eps8/Kank1/Macf1/Myo1c/Pla2g4f/Synj2	10
CC	GO:0030175	filopodium	10/595	105/18575	0.00198724	0.0155706	0.0116756	Actn2/Dync1h1/Epha4/Fat1/Myo10/Myo9b/Ripor2/Tenm2/Unc5c/Utrn	10
BP	GO:0086010	membrane depolarization during action potential	9/589	31/18303	3.72541e-07	0.000336479	0.000309013	Ank3/Cacna1d/Cacna1h/Cacna1i/Kcnh2/Scn10a/Scn11a/Scn8a/Trpm4	9
BP	GO:0048679	regulation of axon regeneration	9/589	38/18303	2.46311e-06	0.00101122	0.000928676	Epha4/Grn/Igf1r/Inpp5f/Lrig2/Lrp1/Ntrk3/Ptprf/Rtn4r	9
BP	GO:0061951	establishment of protein localization to plasma membrane	9/589	66/18303	0.000251095	0.0214642	0.0197121	Ank3/Golga4/Grip2/Kif13a/Macf1/Nsf/Optn/Sec16a/Sptbn1	9
BP	GO:0051899	membrane depolarization	9/589	84/18303	0.00149844	0.0554668	0.0509392	Ank3/Cacna1d/Cacna1h/Cacna1i/Kcnh2/Scn10a/Scn11a/Scn8a/Trpm4	9
BP	GO:0043954	cellular component maintenance	9/589	87/18303	0.001918	0.0641606	0.0589233	Bsn/Cd177/Csf1r/Dgkz/Igf1r/Pclo/Shroom2/Supt6h/Tjp1	9
BP	GO:0035023	regulation of Rho protein signal transduction	9/589	92/18303	0.00282106	0.0821931	0.0754838	Abl1/Arhgef10/Arhgef2/Eps8/Kalrn/Kank1/Myo9b/Ripor2/Rtn4r	9
BP	GO:0007044	cell-substrate junction assembly	9/589	94/18303	0.00326472	0.0898991	0.0825609	Abl1/Actn2/Dst/Fn1/Lrp1/Macf1/Map4k4/Plec/Whamm	9
BP	GO:0150115	cell-substrate junction organization	9/589	97/18303	0.00403115	0.101702	0.0934004	Abl1/Actn2/Dst/Fn1/Lrp1/Macf1/Map4k4/Plec/Whamm	9
BP	GO:0035418	protein localization to synapse	9/589	103/18303	0.00598065	0.129228	0.118679	Bsn/Clstn1/Grin2a/Grip2/Kalrn/Mapk8ip3/Nphs1/Pclo/Reln	9
BP	GO:0050772	positive regulation of axonogenesis	9/589	104/18303	0.00636607	0.132108	0.121324	Fn1/Golga4/L1cam/Lrp1/Macf1/Megf8/Ntrk3/Plxna3/Plxnb1	9
BP	GO:0010771	negative regulation of cell morphogenesis involved in differentiation	9/589	105/18303	0.0067703	0.135887	0.124795	Epha7/Kank1/Lrp4/Nfatc4/Plxna3/Postn/Rtn4r/Sema3g/Slit2	9
BP	GO:0002027	regulation of heart rate	9/589	106/18303	0.00719392	0.141868	0.130288	Ank2/Bves/Cacna1d/Cacna1e/Kcnh2/Ryr2/Scn10a/Sptbn4/Trpm4	9
BP	GO:0033555	multicellular organismal response to stress	9/589	107/18303	0.00763753	0.14492	0.133091	Als2/Atp1a2/Cacna1e/Hdac5/Kalrn/Ncam1/Npas2/Reln/Ret	9
BP	GO:0000723	telomere maintenance	9/589	125/18303	0.01971	0.24794	0.227701	Exosc10/Hsp90ab1/Prkdc/Slx4/Smg1/Telo2/Tep1/Upf1/Ylpm1	9
BP	GO:0090090	negative regulation of canonical Wnt signaling pathway	9/589	126/18303	0.0206446	0.255427	0.234577	Apc/Axin2/Chd8/Cyld/Gli3/Lrp4/Nphp3/Nphp4/Tle2	9
BP	GO:0032200	telomere organization	9/589	127/18303	0.0216107	0.264256	0.242685	Exosc10/Hsp90ab1/Prkdc/Slx4/Smg1/Telo2/Tep1/Upf1/Ylpm1	9
BP	GO:0003279	cardiac septum development	9/589	129/18303	0.0236396	0.280201	0.257328	Ank2/Chd7/Dnah11/Lrp1/Lrp2/Nphp3/Slit2/Sufu/Xirp2	9
BP	GO:0002377	immunoglobulin production	9/589	130/18303	0.0247034	0.286443	0.263061	Mcm3ap/Nod2/Paxip1/Pkn1/Prkdc/RT1-Db1/Siglec10/Supt6h/Tp53bp1	9
BP	GO:0060048	cardiac muscle contraction	9/589	131/18303	0.0258008	0.288578	0.265022	Ank2/Atp1a2/Cacna1d/Cacna1h/Gaa/Kcnh2/Ryr2/Scn10a/Trpm4	9
BP	GO:0021782	glial cell development	9/589	132/18303	0.0269323	0.295927	0.271771	Abca2/Arhgef10/Fgfr3/Grn/Lrp1/Med12/Ntrk3/Tenm4/Ulk4	9
BP	GO:0042177	negative regulation of protein catabolic process	9/589	132/18303	0.0269323	0.295927	0.271771	Bag6/Dysf/Epha4/Grin2a/Hsp90ab1/Lrig2/Mycbp2/Sufu/Usp19	9
BP	GO:0050905	neuromuscular process	9/589	134/18303	0.0292993	0.303199	0.278449	Abl1/Chd8/Csmd1/Ctnna2/Gaa/Grin2a/Mycbp2/Myo7a/Scn8a	9
BP	GO:0030177	positive regulation of Wnt signaling pathway	9/589	135/18303	0.0305358	0.307126	0.282056	Abl1/Aspm/Daam2/Fgfr3/Kank1/Macf1/Plekha4/Trpm4/Ubr5	9
MF	GO:0008569	ATP-dependent microtubule motor activity, minus-end-directed	9/543	13/17023	2.0436e-11	7.44891e-09	6.27061e-09	Dnah1/Dnah11/Dnah12/Dnah6/Dnah7/Dnah8/Dnah9/Dnhd1/Dync1h1	9
MF	GO:0045505	dynein intermediate chain binding	9/543	27/17023	8.97859e-08	1.30908e-05	1.102e-05	Dnah1/Dnah11/Dnah12/Dnah6/Dnah7/Dnah8/Dnah9/Dnhd1/Dync1h1	9
MF	GO:1990939	ATP-dependent microtubule motor activity	9/543	28/17023	1.28595e-07	1.56243e-05	1.31528e-05	Dnah1/Dnah11/Dnah12/Dnah6/Dnah7/Dnah8/Dnah9/Dnhd1/Dync1h1	9
MF	GO:0004714	transmembrane receptor protein tyrosine kinase activity	9/543	59/17023	9.70265e-05	0.00294718	0.00248098	Csf1r/Epha4/Epha7/Fgfr3/Igf1r/Mertk/Ntrk3/Ret/Tie1	9
MF	GO:0005201	extracellular matrix structural constituent	9/543	72/17023	0.000455521	0.00948786	0.00798703	Col28a1/Col4a1/Col5a1/Col6a1/Col8a2/Fn1/Lama1/Lama5/Tecta	9
MF	GO:0019199	transmembrane receptor protein kinase activity	9/543	77/17023	0.000750187	0.0143917	0.0121152	Csf1r/Epha4/Epha7/Fgfr3/Igf1r/Mertk/Ntrk3/Ret/Tie1	9
MF	GO:0008013	beta-catenin binding	9/543	89/17023	0.00211172	0.0335066	0.0282064	Apc/Axin2/Chd8/Ctnnd2/Gli3/Kank1/Med12/Shroom2/Sufu	9
MF	GO:0022843	voltage-gated cation channel activity	9/543	143/17023	0.0398056	0.211812	0.178307	Cacna1d/Cacna1e/Cacna1h/Cacna1i/Cacna1s/Grin2a/Kcnc3/Kcnh2/Tspoap1	9
MF	GO:0031072	heat shock protein binding	9/543	149/17023	0.0494523	0.246923	0.207864	Bag6/Cdc37/Eno1/Hsp90ab1/Nod2/Npas2/Telo2/Unc45b/Usp19	9
CC	GO:0016459	myosin complex	9/595	53/18575	4.20545e-05	0.000837854	0.000628263	Myh14/Myo10/Myo15a/Myo18a/Myo1a/Myo1c/Myo7a/Myo7b/Myo9b	9
CC	GO:0032420	stereocilium	9/595	61/18575	0.000131091	0.00199721	0.0014976	Adgrv1/Eps8/Myo15a/Myo1c/Myo7a/Pkhd1l1/Ripor2/Strc/Ush2a	9
CC	GO:0032421	stereocilium bundle	9/595	70/18575	0.000380905	0.00402671	0.00301942	Adgrv1/Eps8/Myo15a/Myo1c/Myo7a/Pkhd1l1/Ripor2/Strc/Ush2a	9
CC	GO:0035869	ciliary transition zone	9/595	75/18575	0.000638629	0.00612611	0.00459365	Adgrv1/Ahi1/Cep131/Myo7a/Nek4/Nphp4/RGD1306271/Ttbk2/Ush2a	9
CC	GO:0032589	neuron projection membrane	9/595	77/18575	0.000775243	0.00720695	0.00540411	Cacna1d/Hmcn1/Kcnc3/Mapk8ip3/Myo1c/Ripor2/Slc1a2/Sptbn1/Ush2a	9
CC	GO:0044304	main axon	9/595	85/18575	0.00157912	0.0127445	0.00955646	Ank3/Bcan/Kcnc3/Kif13b/Mapk8ip3/Scn8a/Slc1a2/Sptbn1/Sptbn4	9
CC	GO:0030864	cortical actin cytoskeleton	9/595	88/18575	0.00201396	0.0155706	0.0116756	Actn2/Llgl2/Myo1a/Shroom2/Spta1/Sptbn1/Sptbn2/Sptbn4/Utrn	9
CC	GO:0034451	centriolar satellite	9/595	95/18575	0.00340275	0.0231924	0.0173908	C2cd5/Ccdc13/Cdc42bpg/Cep131/Dlgap5/Dysf/Exoc7/Pcnt/Rab11fip5	9
CC	GO:0097733	photoreceptor cell cilium	9/595	116/18575	0.0122853	0.0625115	0.0468741	Abca4/Adgrv1/Ahi1/Mertk/Myo7a/Nphp4/Pde6b/RGD1306271/Ush2a	9
CC	GO:0097731	9+0 non-motile cilium	9/595	136/18575	0.0310235	0.125091	0.093799	Abca4/Adgrv1/Ahi1/Mertk/Myo7a/Nphp4/Pde6b/RGD1306271/Ush2a	9
BP	GO:0043001	Golgi to plasma membrane protein transport	8/589	42/18303	4.92275e-05	0.00617531	0.00567123	Ank3/Golga4/Kif13a/Macf1/Nsf/Optn/Sec16a/Sptbn1	8
BP	GO:0030834	regulation of actin filament depolymerization	8/589	54/18303	0.000309249	0.0222456	0.0204297	Actn2/Carmil1/Eps8/Shroom2/Sptbn1/Sptbn2/Sptbn4/Svil	8
BP	GO:0030042	actin filament depolymerization	8/589	59/18303	0.000572592	0.0319238	0.0293179	Actn2/Carmil1/Eps8/Shroom2/Sptbn1/Sptbn2/Sptbn4/Svil	8
BP	GO:0006893	Golgi to plasma membrane transport	8/589	61/18303	0.000718864	0.0364763	0.0334988	Ank3/Golga4/Kif13a/Macf1/Nsf/Optn/Sec16a/Sptbn1	8
BP	GO:0007528	neuromuscular junction development	8/589	61/18303	0.000718864	0.0364763	0.0334988	Als2/Ank3/Cacna1s/Col4a1/Kalrn/Lrp4/Ppfibp1/Utrn	8
BP	GO:0034394	protein localization to cell surface	8/589	69/18303	0.0016311	0.057597	0.0528954	Abca2/Actn2/Ank2/Astn2/Cd177/Hsp90ab1/Lrig2/Rab11fip5	8
BP	GO:0099518	vesicle cytoskeletal trafficking	8/589	69/18303	0.0016311	0.057597	0.0528954	Ap3b2/Bicdl2/Dync1h1/Kif13a/Myo1a/Myo1c/Myo7a/Myo7b	8
BP	GO:0035082	axoneme assembly	8/589	71/18303	0.00196251	0.0651668	0.0598474	Armc2/Cep131/Dnah1/Dnah17/Dnah7/Dnah8/Hydin/Ulk4	8
BP	GO:0060113	inner ear receptor cell differentiation	8/589	84/18303	0.00559754	0.125531	0.115285	Adgrv1/Cecr2/Fat4/Fgfr3/Myo7a/Ripor2/Strc/Ush2a	8
BP	GO:0061178	regulation of insulin secretion involved in cellular response to glucose stimulus	8/589	86/18303	0.00644482	0.132108	0.121324	C2cd2l/Cacna1d/Cacna1e/Gpr27/Lrp1/Map4k4/RT1-Db1/Trpm4	8
BP	GO:0061333	renal tubule morphogenesis	8/589	89/18303	0.00789346	0.145223	0.133369	Adamts16/Ahi1/Col4a1/Dchs1/Fat4/Gli3/Hdac5/Lama5	8
BP	GO:0045685	regulation of glial cell differentiation	8/589	90/18303	0.00842682	0.149426	0.137229	Daam2/Epha4/Fgfr3/Il6st/Kdm4a/Ntrk3/Rnf112/Tenm4	8
BP	GO:0048708	astrocyte differentiation	8/589	91/18303	0.00898672	0.155188	0.14252	Abl1/Epha4/Fgfr3/Grn/Il6st/Kdm4a/Lrp1/Ntrk3	8
BP	GO:0008589	regulation of smoothened signaling pathway	8/589	93/18303	0.0101892	0.168551	0.154793	Armc9/Fgfr3/Gli3/Megf8/Stk36/Sufu/Ttbk2/Txndc15	8
BP	GO:0090630	activation of GTPase activity	8/589	93/18303	0.0101892	0.168551	0.154793	Arhgap45/Arhgef10/Ntrk3/Plekhg4/Rundc1/Sgsm1/Sipa1l1/Tbc1d1	8
BP	GO:0031110	regulation of microtubule polymerization or depolymerization	8/589	98/18303	0.0137137	0.199778	0.183471	Abl1/Apc/Arhgef2/Clip1/Dst/Nav3/Slc39a12/Ttbk2	8
BP	GO:0097061	dendritic spine organization	8/589	100/18303	0.0153468	0.21457	0.197055	Ctnnd2/Dock10/Epha4/Grin2a/Igf1r/Kalrn/Reln/Sipa1l1	8
BP	GO:0032006	regulation of TOR signaling	8/589	101/18303	0.0162141	0.220551	0.202548	Depdc5/Reln/Rptor/Sik3/Szt2/Telo2/Ubr2/Wdr24	8
BP	GO:0060993	kidney morphogenesis	8/589	106/18303	0.0210876	0.258781	0.237658	Adamts16/Ahi1/Dchs1/Fat4/Fras1/Gli3/Lama5/Nphp3	8
BP	GO:0106027	neuron projection organization	8/589	107/18303	0.0221745	0.265847	0.244146	Ctnnd2/Dock10/Epha4/Grin2a/Igf1r/Kalrn/Reln/Sipa1l1	8
BP	GO:0061326	renal tubule development	8/589	110/18303	0.0256713	0.288387	0.264847	Adamts16/Ahi1/Col4a1/Dchs1/Fat4/Gli3/Hdac5/Lama5	8
BP	GO:0001959	regulation of cytokine-mediated signaling pathway	8/589	112/18303	0.0282056	0.299511	0.275063	Adar/Cdc37/Cyld/Hsp90ab1/Il6st/Med1/Ptprf/Slit2	8
BP	GO:0007229	integrin-mediated signaling pathway	8/589	112/18303	0.0282056	0.299511	0.275063	Abl1/Adamts3/Cd177/Fn1/Itga10/Itga2b/Itgae/Lama5	8
BP	GO:0045639	positive regulation of myeloid cell differentiation	8/589	113/18303	0.0295354	0.303831	0.27903	Brd1/Cd101/Csf1r/Inpp5d/Med1/Prkdc/RT1-Db1/Stat5a	8
BP	GO:0018107	peptidyl-threonine phosphorylation	8/589	115/18303	0.0323232	0.317417	0.291507	Cdc42bpg/Cemip/Lmtk2/Phip/Pkn1/Prkdc/Rptor/Wnk3	8
BP	GO:1900006	positive regulation of dendrite development	8/589	116/18303	0.0337822	0.327383	0.30066	Abl1/Clip1/Epha4/Grn/Kalrn/Obsl1/Ptprf/Reln	8
BP	GO:0048814	regulation of dendrite morphogenesis	8/589	121/18303	0.0417482	0.356296	0.327212	Epha4/Kalrn/Nfatc4/Obsl1/Ptprf/Reln/Sipa1l1/Syne1	8
BP	GO:0031929	TOR signaling	8/589	122/18303	0.0434786	0.365641	0.335794	Depdc5/Reln/Rptor/Sik3/Szt2/Telo2/Ubr2/Wdr24	8
BP	GO:0060759	regulation of response to cytokine stimulus	8/589	122/18303	0.0434786	0.365641	0.335794	Adar/Cdc37/Cyld/Hsp90ab1/Il6st/Med1/Ptprf/Slit2	8
BP	GO:0018210	peptidyl-threonine modification	8/589	124/18303	0.0470797	0.378313	0.347432	Cdc42bpg/Cemip/Lmtk2/Phip/Pkn1/Prkdc/Rptor/Wnk3	8
BP	GO:0051209	release of sequestered calcium ion into cytosol	8/589	125/18303	0.0489511	0.390489	0.358614	Abl1/Ank2/Cemip/Chd7/Itpr1/Itpr3/Ryr2/Ryr3	8
MF	GO:0030374	nuclear receptor transcription coactivator activity	8/543	49/17023	0.000144915	0.00377295	0.00317614	Actn2/Dcaf6/Helz2/Med1/Ncoa1/Ncoa2/Ncoa3/Pkn1	8
MF	GO:0042562	hormone binding	8/543	92/17023	0.00909302	0.0818372	0.0688919	Atp1a2/C2cd2l/Gcgr/Glp2r/Igf1r/Lrp2/Pcsk1/Slc40a1	8
MF	GO:0004386	helicase activity	8/543	120/17023	0.038319	0.206752	0.174047	Chd5/Chd6/Chd8/Dhx30/Mcm2/Mov10/Tdrd9/Upf1	8
MF	GO:0016298	lipase activity	8/543	124/17023	0.0450727	0.2347	0.197574	Ces1a/Pla2g4b/Pla2g4d/Pla2g4f/Plcd3/Plce1/Pnpla1/Pnpla6	8
CC	GO:0044295	axonal growth cone	8/595	44/18575	6.76641e-05	0.00116833	0.000876072	Apc/Epha4/Hdac5/Hsp90ab1/L1cam/Lrp1/Lrp2/Rtn4r	8
CC	GO:0034704	calcium channel complex	8/595	62/18575	0.000779129	0.00720695	0.00540411	Cacna1d/Cacna1e/Cacna1h/Cacna1i/Cacna1s/Pkd2l1/Ryr2/Ryr3	8
CC	GO:0060076	excitatory synapse	8/595	77/18575	0.00319314	0.0229028	0.0171736	Bsn/Ctnna2/Grin2a/Grm4/Pclo/Ptprf/Scn8a/Sptbn2	8
CC	GO:0016528	sarcoplasm	8/595	80/18575	0.00404768	0.0265405	0.0199013	Ank3/Cacna1s/Flnc/Itpr1/Itpr3/Plec/Ryr2/Ryr3	8
CC	GO:0044291	cell-cell contact zone	8/595	85/18575	0.00585134	0.034839	0.0261239	Ahnak/Ank2/Ank3/Atp1a2/Dst/Obscn/Sptbn4/Tjp1	8
CC	GO:0045178	basal part of cell	8/595	85/18575	0.00585134	0.034839	0.0261239	Adcy10/Ank3/Myo1a/Myo1c/Otof/Phldb1/Plec/Rhcg	8
CC	GO:0005923	bicellular tight junction	8/595	115/18575	0.031584	0.12585	0.0943685	Ank3/Apc/Arhgef2/Bves/Mpdz/Shroom2/Tjp1/Wnk3	8
CC	GO:0098685	Schaffer collateral - CA1 synapse	8/595	119/18575	0.0375647	0.144137	0.108081	Akap12/Bsn/Dgkz/Epha4/Epha7/Itpr1/L1cam/Ncam1	8
CC	GO:0070160	tight junction	8/595	125/18575	0.0478874	0.167606	0.125679	Ank3/Apc/Arhgef2/Bves/Mpdz/Shroom2/Tjp1/Wnk3	8
BP	GO:0030835	negative regulation of actin filament depolymerization	7/589	45/18303	0.000540644	0.0313019	0.0287468	Carmil1/Eps8/Shroom2/Sptbn1/Sptbn2/Sptbn4/Svil	7
BP	GO:0019228	neuronal action potential	7/589	49/18303	0.000916011	0.0426464	0.0391653	Ank3/Cacna1h/Cacna1i/Myh14/Scn10a/Scn11a/Scn8a	7
BP	GO:0034331	cell junction maintenance	7/589	53/18303	0.00147158	0.054953	0.0504673	Bsn/Cd177/Csf1r/Dgkz/Pclo/Shroom2/Tjp1	7
BP	GO:0061383	trabecula morphogenesis	7/589	54/18303	0.00164469	0.057597	0.0528954	Chd7/Fgfr3/Med1/Naca/Plxnb1/Sbno2/Slc40a1	7
BP	GO:0035567	non-canonical Wnt signaling pathway	7/589	56/18303	0.00203811	0.0654374	0.0600959	Abl1/Celsr1/Celsr3/Daam2/Med12/Plekha4/Rnf213	7
BP	GO:0045773	positive regulation of axon extension	7/589	56/18303	0.00203811	0.0654374	0.0600959	Fn1/Golga4/L1cam/Lrp1/Macf1/Megf8/Ntrk3	7
BP	GO:0086001	cardiac muscle cell action potential	7/589	57/18303	0.00226026	0.0691649	0.0635191	Ank2/Ank3/Cacna1d/Kcnh2/Ryr2/Scn10a/Trpm4	7
BP	GO:0090102	cochlea development	7/589	62/18303	0.00366379	0.09509	0.087328	Cecr2/Dchs1/Epha4/Fgfr3/Mcm2/Ntrk3/Otof	7
BP	GO:0061337	cardiac conduction	7/589	64/18303	0.00438052	0.105788	0.0971531	Ank2/Cacna1d/Kcnh2/Ryr2/Scn10a/Sptbn4/Trpm4	7
BP	GO:0086003	cardiac muscle cell contraction	7/589	68/18303	0.00612582	0.131734	0.120981	Ank2/Atp1a2/Cacna1d/Cacna1h/Kcnh2/Ryr2/Trpm4	7
BP	GO:2000179	positive regulation of neural precursor cell proliferation	7/589	70/18303	0.00717135	0.141868	0.130288	Aspm/Gak/Gli3/Hdac5/Lrp2/Nes/Optn	7
BP	GO:0042220	response to cocaine	7/589	77/18303	0.0118836	0.182899	0.167969	Dnmt3a/Eftud2/Grin2a/Hdac5/Hsp90ab1/Kalrn/Ncam1	7
BP	GO:1903036	positive regulation of response to wounding	7/589	80/18303	0.0144672	0.20784	0.190874	Arhgef2/Grn/Igf1r/Kank1/Lrp1/Ntrk3/Rreb1	7
BP	GO:0035050	embryonic heart tube development	7/589	84/18303	0.0185042	0.238051	0.21862	Ahi1/Med1/Megf8/Nphp3/Pcnt/Ryr2/Sufu	7
BP	GO:0003407	neural retina development	7/589	89/18303	0.0245854	0.286443	0.263061	Ahi1/Fat3/Igfn1/Obsl1/Optn/Ptprm/Sdk2	7
BP	GO:0021675	nerve development	7/589	90/18303	0.0259481	0.288578	0.265022	Chd7/Fgfr3/Gli3/Lrig2/Nav2/Plxna3/Ret	7
BP	GO:0051262	protein tetramerization	7/589	90/18303	0.0259481	0.288578	0.265022	Acaca/Acacb/Kcnc3/Pkd2l1/RT1-Db1/Trpm3/Trpm4	7
BP	GO:0070509	calcium ion import	7/589	90/18303	0.0259481	0.288578	0.265022	Cacna1d/Cacna1e/Cacna1h/Cacna1i/Cacna1s/Dysf/Wnk3	7
BP	GO:0097581	lamellipodium organization	7/589	92/18303	0.0288265	0.299955	0.27547	Carmil1/Kank1/Myo9b/Plce1/Rreb1/Slit2/Whamm	7
BP	GO:0032024	positive regulation of insulin secretion	7/589	94/18303	0.0319132	0.315361	0.289619	C2cd2l/Cacna1d/Capn10/Gpr27/Lrp1/RT1-Db1/Trpm4	7
BP	GO:0070252	actin-mediated cell contraction	7/589	94/18303	0.0319132	0.315361	0.289619	Ank2/Atp1a2/Cacna1d/Cacna1h/Kcnh2/Ryr2/Trpm4	7
BP	GO:0021954	central nervous system neuron development	7/589	97/18303	0.0369456	0.337746	0.310176	Epha4/Hsp90ab1/Mycbp2/Plxna3/Slit2/Sptbn4/Szt2	7
BP	GO:0032092	positive regulation of protein binding	7/589	100/18303	0.0424744	0.359203	0.329882	Abl1/Epha4/Hsp90ab1/Lrp1/Mmp9/Nphp3/Spta1	7
BP	GO:0090263	positive regulation of canonical Wnt signaling pathway	7/589	102/18303	0.0464425	0.378041	0.347182	Aspm/Daam2/Fgfr3/Kank1/Plekha4/Trpm4/Ubr5	7
MF	GO:0030506	ankyrin binding	7/543	22/17023	3.63337e-06	0.000264872	0.000222974	Cacna1d/Flnc/Obscn/Plec/Rhcg/Sptbn1/Sptbn4	7
MF	GO:0030898	actin-dependent ATPase activity	7/543	23/17023	5.0799e-06	0.000336659	0.000283405	Myh14/Myo10/Myo1a/Myo1c/Myo7a/Myo7b/Myo9b	7
MF	GO:0000146	microfilament motor activity	7/543	26/17023	1.25416e-05	0.000653057	0.000549755	Myh14/Myo10/Myo1a/Myo1c/Myo7a/Myo7b/Myo9b	7
MF	GO:0030507	spectrin binding	7/543	34/17023	8.21944e-05	0.00260521	0.00219311	Ank2/Ank3/Myo10/Myo7a/Nphs1/Ptprn/Sptbn4	7
MF	GO:0005272	sodium channel activity	7/543	43/17023	0.000384167	0.0087518	0.00736741	Cacna1h/Cacna1i/Nalcn/Pkd2l1/Scn10a/Scn11a/Scn8a	7
MF	GO:0005200	structural constituent of cytoskeleton	7/543	63/17023	0.00381591	0.0463633	0.0390294	Ank2/Ank3/Plec/Sptbn1/Sptbn2/Sptbn4/Synm	7
MF	GO:0035258	steroid hormone receptor binding	7/543	92/17023	0.0276306	0.167322	0.140854	Lrp2/Med1/Ncoa1/Ncoa2/Ncoa3/Nr4a1/Pkn1	7
MF	GO:0099094	ligand-gated cation channel activity	7/543	102/17023	0.0446228	0.234029	0.19701	Grin2a/Itpr1/Itpr3/Kcnh2/Ryr2/Ryr3/Trpm4	7
CC	GO:0005858	axonemal dynein complex	7/595	17/18575	4.91236e-07	2.82734e-05	2.12007e-05	Dnah1/Dnah12/Dnah17/Dnah7/Dnah8/Dnhd1/Nme8	7
CC	GO:0043034	costamere	7/595	20/18575	1.80048e-06	6.21766e-05	4.6623e-05	Ahnak/Ank2/Ank3/Flnc/Plec/Svil/Synm	7
CC	GO:1990752	microtubule end	7/595	37/18575	0.000148956	0.00203092	0.00152288	Apc/Aspm/Clip1/Dst/Nav3/Nckap5/Nckap5l	7
CC	GO:0014704	intercalated disc	7/595	62/18575	0.0035731	0.0240372	0.0180242	Ank2/Ank3/Atp1a2/Dst/Obscn/Sptbn4/Tjp1	7
CC	GO:0043198	dendritic shaft	7/595	69/18575	0.00647459	0.0372649	0.027943	Arhgef2/Epha4/Grip2/Grm4/Nsf/Rtn4r/Slc1a2	7
CC	GO:0030315	T-tubule	7/595	70/18575	0.00700062	0.0394166	0.0295564	Ank2/Ank3/Atp1a2/Cacna1d/Cacna1s/Dysf/Igf1r	7
CC	GO:0031526	brush border membrane	7/595	76/18575	0.0108452	0.0573247	0.0429848	Abcc2/Cubn/Hsp90ab1/Lrp2/Mttp/Npc1l1/Slc34a3	7
CC	GO:0034708	methyltransferase complex	7/595	103/18575	0.0475418	0.167528	0.125621	Chd8/Kdm4a/Kmt2b/Kmt2c/Kmt2d/Paxip1/Zc3h13	7
CC	GO:0045335	phagocytic vesicle	7/595	103/18575	0.0475418	0.167528	0.125621	Ambra1/Flnb/Myo18a/Myo1c/Nod2/Rab11fip1/Rab11fip5	7
BP	GO:0010842	retina layer formation	6/589	23/18303	6.84521e-05	0.00753975	0.00692429	Ahi1/Fat3/Igfn1/Obsl1/Ptprm/Sdk2	6
BP	GO:0051693	actin filament capping	6/589	40/18303	0.0016368	0.057597	0.0528954	Carmil1/Eps8/Sptbn1/Sptbn2/Sptbn4/Svil	6
BP	GO:0001881	receptor recycling	6/589	42/18303	0.00211887	0.065774	0.060405	Als2/Bves/Inpp5f/Lmtk2/Nsf/Optn	6
BP	GO:0021955	central nervous system neuron axonogenesis	6/589	42/18303	0.00211887	0.065774	0.060405	Epha4/Hsp90ab1/Mycbp2/Slit2/Sptbn4/Szt2	6
BP	GO:2000008	regulation of protein localization to cell surface	6/589	42/18303	0.00211887	0.065774	0.060405	Abca2/Actn2/Astn2/Hsp90ab1/Lrig2/Rab11fip5	6
BP	GO:0060122	inner ear receptor cell stereocilium organization	6/589	44/18303	0.00270097	0.0797228	0.0732152	Adgrv1/Cecr2/Fat4/Myo7a/Ripor2/Strc	6
BP	GO:0035774	positive regulation of insulin secretion involved in cellular response to glucose stimulus	6/589	46/18303	0.00339529	0.0906001	0.0832046	C2cd2l/Cacna1d/Gpr27/Lrp1/RT1-Db1/Trpm4	6
BP	GO:0045494	photoreceptor cell maintenance	6/589	46/18303	0.00339529	0.0906001	0.0832046	Abca4/Adgrv1/Mdm1/Nphp3/Nphp4/Ush2a	6
BP	GO:0008038	neuron recognition	6/589	47/18303	0.00378843	0.0966585	0.0887684	Celsr3/Dscaml1/Epha4/L1cam/Megf8/Ncam1	6
BP	GO:1902667	regulation of axon guidance	6/589	48/18303	0.00421432	0.103999	0.09551	Megf8/Mycbp2/Plxna3/Sema3g/Slit2/Zswim5	6
BP	GO:0050919	negative chemotaxis	6/589	51/18303	0.00570439	0.126035	0.115747	Epha7/Plxna3/Rtn4r/Sema3g/Slit2/Unc5c	6
BP	GO:0007019	microtubule depolymerization	6/589	54/18303	0.0075464	0.144059	0.1323	Apc/Arhgef2/Nav3/Nckap5/Nckap5l/Ttbk2	6
BP	GO:0001736	establishment of planar polarity	6/589	55/18303	0.00824597	0.147773	0.135711	Abl1/Astn2/Celsr1/Celsr3/Med12/Plekha4	6
BP	GO:1904645	response to amyloid-beta	6/589	55/18303	0.00824597	0.147773	0.135711	Cacna1d/Epha4/Fn1/Igf1r/Lrp1/Mmp9	6
BP	GO:2001222	regulation of neuron migration	6/589	55/18303	0.00824597	0.147773	0.135711	Arhgef2/Ctnna2/Lrig2/Mapk8ip3/Reln/Ulk4	6
BP	GO:0007164	establishment of tissue polarity	6/589	56/18303	0.00899091	0.155188	0.14252	Abl1/Astn2/Celsr1/Celsr3/Med12/Plekha4	6
BP	GO:0031529	ruffle organization	6/589	58/18303	0.010623	0.1741	0.159888	Carmil1/Csf1r/Cspg4/Eps8/Kank1/Plekhm1	6
BP	GO:0051568	histone H3-K4 methylation	6/589	59/18303	0.0115131	0.181795	0.166955	Ash1l/Kmt2b/Kmt2c/Kmt2d/Kmt2e/Paxip1	6
BP	GO:0060119	inner ear receptor cell development	6/589	62/18303	0.0144972	0.20784	0.190874	Adgrv1/Cecr2/Fat4/Myo7a/Ripor2/Strc	6
BP	GO:0008347	glial cell migration	6/589	64/18303	0.0167619	0.222087	0.203959	Cspg4/Epha4/Fn1/Gli3/Lrp1/Reln	6
BP	GO:0060443	mammary gland morphogenesis	6/589	64/18303	0.0167619	0.222087	0.203959	Csmd1/Gli3/Med1/Ncoa3/Slit2/Stat5a	6
BP	GO:0098930	axonal transport	6/589	64/18303	0.0167619	0.222087	0.203959	Ap3b2/Bsn/Dst/Dync1h1/Mapk8ip3/Spg7	6
BP	GO:0031122	cytoplasmic microtubule organization	6/589	67/18303	0.0205978	0.255427	0.234577	Apc/Ccdc13/Ccdc88b/Clip1/Dst/Dync1h1	6
BP	GO:0050771	negative regulation of axonogenesis	6/589	72/18303	0.028239	0.299511	0.275063	Epha7/Lrp4/Plxna3/Rtn4r/Sema3g/Slit2	6
BP	GO:0007029	endoplasmic reticulum organization	6/589	73/18303	0.0299637	0.305898	0.280928	Bag6/Cacna1s/Gak/Rnf112/Sec16a/Sec16b	6
BP	GO:0048747	muscle fiber development	6/589	74/18303	0.031756	0.315187	0.289459	Cacna1s/Dysf/Flnc/Hdac5/Naca/Ripor2	6
BP	GO:0060997	dendritic spine morphogenesis	6/589	74/18303	0.031756	0.315187	0.289459	Ctnnd2/Dock10/Epha4/Kalrn/Reln/Sipa1l1	6
BP	GO:0002637	regulation of immunoglobulin production	6/589	76/18303	0.0355466	0.334758	0.307432	Paxip1/Pkn1/Prkdc/Siglec10/Supt6h/Tp53bp1	6
BP	GO:0055117	regulation of cardiac muscle contraction	6/589	76/18303	0.0355466	0.334758	0.307432	Ank2/Atp1a2/Cacna1h/Ryr2/Scn10a/Trpm4	6
BP	GO:0060042	retina morphogenesis in camera-type eye	6/589	77/18303	0.0375463	0.342543	0.314582	Ahi1/Fat3/Igfn1/Obsl1/Ptprm/Sdk2	6
BP	GO:0001895	retina homeostasis	6/589	78/18303	0.0396164	0.347502	0.319136	Abca4/Adgrv1/Mdm1/Nphp3/Nphp4/Ush2a	6
BP	GO:0002260	lymphocyte homeostasis	6/589	78/18303	0.0396164	0.347502	0.319136	Abl1/Dock10/Pkn1/Slc40a1/Spta1/Stat5a	6
BP	GO:0002200	somatic diversification of immune receptors	6/589	79/18303	0.0417576	0.356296	0.327212	Adar/Mcm3ap/Paxip1/Prkdc/Supt6h/Tp53bp1	6
BP	GO:0061180	mammary gland epithelium development	6/589	81/18303	0.0462551	0.378041	0.347182	Csmd1/Med1/Ncoa3/Rreb1/Slit2/Stat5a	6
MF	GO:0099604	ligand-gated calcium channel activity	6/543	25/17023	0.000108145	0.0031535	0.00265467	Grin2a/Itpr1/Itpr3/Ryr2/Ryr3/Trpm4	6
MF	GO:0046966	thyroid hormone receptor binding	6/543	29/17023	0.000260266	0.00612044	0.00515229	Med1/Med12/Med24/Ncoa2/Thrap3/Trip12	6
MF	GO:0005245	voltage-gated calcium channel activity	6/543	47/17023	0.00362425	0.044781	0.0376974	Cacna1d/Cacna1e/Cacna1h/Cacna1i/Cacna1s/Tspoap1	6
MF	GO:0051879	Hsp90 protein binding	6/543	49/17023	0.00447421	0.0479662	0.0403787	Cdc37/Nod2/Npas2/Telo2/Unc45b/Usp19	6
MF	GO:0005544	calcium-dependent phospholipid binding	6/543	52/17023	0.00601266	0.0617356	0.0519701	C2cd5/Dysf/Pclo/Pla2g4b/Pla2g4d/Pla2g4f	6
MF	GO:0004402	histone acetyltransferase activity	6/543	55/17023	0.00790437	0.0748349	0.0629973	Brd1/Brpf3/Mcm3ap/Med24/Ncoa3/Taf5l	6
MF	GO:0017046	peptide hormone binding	6/543	57/17023	0.00938212	0.0824044	0.0693694	C2cd2l/Gcgr/Glp2r/Igf1r/Pcsk1/Slc40a1	6
MF	GO:0061733	peptide-lysine-N-acetyltransferase activity	6/543	57/17023	0.00938212	0.0824044	0.0693694	Brd1/Brpf3/Mcm3ap/Med24/Ncoa3/Taf5l	6
MF	GO:0001221	transcription cofactor binding	6/543	59/17023	0.0110471	0.0936432	0.0788303	Bsn/Ccnt2/Chd6/Hdac5/Pclo/Zbtb17	6
MF	GO:0045296	cadherin binding	6/543	66/17023	0.0185109	0.131014	0.11029	Ank3/Ctnna2/Ctnnd2/Dchs1/Obscn/Ptprm	6
MF	GO:0034212	peptide N-acetyltransferase activity	6/543	67/17023	0.0198025	0.137236	0.115528	Brd1/Brpf3/Mcm3ap/Med24/Ncoa3/Taf5l	6
MF	GO:0035064	methylated histone binding	6/543	72/17023	0.027181	0.166512	0.140173	Chd5/Chd8/Kdm4a/Kmt2e/Phf2/Tp53bp1	6
MF	GO:0140034	methylation-dependent protein binding	6/543	72/17023	0.027181	0.166512	0.140173	Chd5/Chd8/Kdm4a/Kmt2e/Phf2/Tp53bp1	6
MF	GO:0017022	myosin binding	6/543	74/17023	0.0305808	0.181247	0.152577	Adgrv1/Llgl2/Lmtk2/Npc1l1/Nphs1/Ush2a	6
MF	GO:0005518	collagen binding	6/543	75/17023	0.0323803	0.188842	0.15897	Col6a1/Cspg4/Itga10/Mrc2/Ush2a/Vwf	6
MF	GO:0097110	scaffold protein binding	6/543	77/17023	0.0361824	0.206752	0.174047	Cacna1h/Cdc37/Grin2a/Kcnh2/Lrp4/Ryr2	6
CC	GO:0034706	sodium channel complex	6/595	27/18575	0.000175479	0.00227245	0.00170399	Cacna1h/Cacna1i/Scn10a/Scn11a/Scn8a/Trpm4	6
CC	GO:0098688	parallel fiber to Purkinje cell synapse	6/595	33/18575	0.000557753	0.00551893	0.00413835	Ctnna2/Grin2a/Grm4/Pclo/Scn8a/Sptbn2	6
CC	GO:0016592	mediator complex	6/595	39/18575	0.00139657	0.0116681	0.0087493	Med1/Med12/Med13l/Med15/Med24/Thrap3	6
CC	GO:0005891	voltage-gated calcium channel complex	6/595	40/18575	0.00159922	0.0127445	0.00955646	Cacna1d/Cacna1e/Cacna1h/Cacna1i/Cacna1s/Ryr2	6
CC	GO:0031672	A band	6/595	43/18575	0.00234249	0.0175856	0.0131865	Ank2/Dst/Myom2/Obscn/Ryr2/Sptbn1	6
CC	GO:0005643	nuclear pore	6/595	60/18575	0.0121978	0.0625115	0.0468741	Mcm3ap/Nup210/Nup210l/Nup98/Ranbp2/Ranbp3	6
CC	GO:1904115	axon cytoplasm	6/595	66/18575	0.0188752	0.0872979	0.0654601	Ap3b2/Bsn/Dst/Dync1h1/Mapk8ip3/Spg7	6
CC	GO:0016328	lateral plasma membrane	6/595	67/18575	0.0201897	0.092034	0.0690115	Abcc6/Ank3/Apc/Bves/Myo1a/Myo1c	6
CC	GO:0016529	sarcoplasmic reticulum	6/595	68/18575	0.021565	0.0962988	0.0722094	Ank3/Cacna1s/Itpr1/Itpr3/Ryr2/Ryr3	6
CC	GO:0099023	vesicle tethering complex	6/595	71/18575	0.0260664	0.110675	0.0829897	Exoc3l4/Exoc7/Nbas/Trappc11/Vps18/Vps8	6
CC	GO:0035097	histone methyltransferase complex	6/595	74/18575	0.031152	0.125091	0.093799	Chd8/Kdm4a/Kmt2b/Kmt2c/Kmt2d/Paxip1	6
BP	GO:0070571	negative regulation of neuron projection regeneration	5/589	19/18303	0.00027116	0.0217654	0.0199887	Epha4/Inpp5f/Lrig2/Map4k4/Rtn4r	5
BP	GO:0051481	negative regulation of cytosolic calcium ion concentration	5/589	21/18303	0.000449897	0.0267563	0.0245723	Atp1a2/Il6st/Lrp1/Ryr2/Ryr3	5
BP	GO:1990403	embryonic brain development	5/589	22/18303	0.000566925	0.0319238	0.0293179	Ahi1/Med12/Pcnt/Rnf112/Ttbk2	5
BP	GO:0086019	cell-cell signaling involved in cardiac conduction	5/589	24/18303	0.00086765	0.0416841	0.0382815	Ank2/Cacna1d/Ryr2/Scn10a/Trpm4	5
BP	GO:0007413	axonal fasciculation	5/589	26/18303	0.00127337	0.0517444	0.0475206	Celsr3/Epha4/L1cam/Megf8/Ncam1	5
BP	GO:0106030	neuron projection fasciculation	5/589	26/18303	0.00127337	0.0517444	0.0475206	Celsr3/Epha4/L1cam/Megf8/Ncam1	5
BP	GO:1902914	regulation of protein polyubiquitination	5/589	26/18303	0.00127337	0.0517444	0.0475206	Dysf/Nod2/Parp10/Trip12/Ubr5	5
BP	GO:0048799	animal organ maturation	5/589	28/18303	0.0018043	0.0614104	0.0563976	Dchs1/Fat4/Fgfr3/Plxnb1/Ret	5
BP	GO:0021952	central nervous system projection neuron axonogenesis	5/589	29/18303	0.00212325	0.065774	0.060405	Epha4/Mycbp2/Slit2/Sptbn4/Szt2	5
BP	GO:0003351	epithelial cilium movement involved in extracellular fluid movement	5/589	31/18303	0.00288148	0.0827923	0.0760341	Adcy10/Dnah1/Dnah11/Stk36/Ulk4	5
BP	GO:0006858	extracellular transport	5/589	34/18303	0.00435993	0.105788	0.0971531	Adcy10/Dnah1/Dnah11/Stk36/Ulk4	5
BP	GO:0048710	regulation of astrocyte differentiation	5/589	34/18303	0.00435993	0.105788	0.0971531	Epha4/Fgfr3/Il6st/Kdm4a/Ntrk3	5
BP	GO:0051642	centrosome localization	5/589	35/18303	0.00495443	0.11474	0.105374	Aspm/Ccdc141/Dlgap5/Ranbp2/Syne1	5
BP	GO:0043243	positive regulation of protein-containing complex disassembly	5/589	36/18303	0.00560419	0.125531	0.115285	Actn2/Carmil1/Igf1r/Nes/Setx	5
BP	GO:0060071	Wnt signaling pathway, planar cell polarity pathway	5/589	36/18303	0.00560419	0.125531	0.115285	Abl1/Celsr1/Celsr3/Med12/Plekha4	5
BP	GO:0061842	microtubule organizing center localization	5/589	36/18303	0.00560419	0.125531	0.115285	Aspm/Ccdc141/Dlgap5/Ranbp2/Syne1	5
BP	GO:0086065	cell communication involved in cardiac conduction	5/589	39/18303	0.00791072	0.145223	0.133369	Ank2/Cacna1d/Ryr2/Scn10a/Trpm4	5
BP	GO:0090175	regulation of establishment of planar polarity	5/589	39/18303	0.00791072	0.145223	0.133369	Abl1/Celsr1/Celsr3/Med12/Plekha4	5
BP	GO:0086004	regulation of cardiac muscle cell contraction	5/589	41/18303	0.009771	0.163429	0.150089	Ank2/Atp1a2/Cacna1h/Ryr2/Trpm4	5
BP	GO:0007157	heterophilic cell-cell adhesion via plasma membrane cell adhesion molecules	5/589	43/18303	0.0119114	0.182899	0.167969	Dchs1/Fat4/L1cam/Tenm2/Tenm4	5
BP	GO:0014904	myotube cell development	5/589	43/18303	0.0119114	0.182899	0.167969	Cacna1s/Hdac5/Naca/Nfatc2/Ripor2	5
BP	GO:0086002	cardiac muscle cell action potential involved in contraction	5/589	43/18303	0.0119114	0.182899	0.167969	Ank2/Cacna1d/Kcnh2/Ryr2/Trpm4	5
BP	GO:0032008	positive regulation of TOR signaling	5/589	44/18303	0.0130923	0.195777	0.179796	Reln/Rptor/Sik3/Telo2/Wdr24	5
BP	GO:0038202	TORC1 signaling	5/589	44/18303	0.0130923	0.195777	0.179796	Depdc5/Rptor/Sik3/Szt2/Telo2	5
BP	GO:2000144	positive regulation of DNA-templated transcription, initiation	5/589	44/18303	0.0130923	0.195777	0.179796	Med1/Med12/Med24/Paxip1/Setx	5
BP	GO:0071526	semaphorin-plexin signaling pathway	5/589	46/18303	0.0156855	0.217957	0.200165	Ncam1/Pkhd1l1/Plxna3/Plxnb1/Sema3g	5
BP	GO:1904646	cellular response to amyloid-beta	5/589	46/18303	0.0156855	0.217957	0.200165	Cacna1d/Epha4/Fn1/Igf1r/Lrp1	5
BP	GO:1903727	positive regulation of phospholipid metabolic process	5/589	48/18303	0.0186004	0.238051	0.21862	Ambra1/Dgkz/Fgfr3/Nod2/Pc	5
BP	GO:0045104	intermediate filament cytoskeleton organization	5/589	49/18303	0.0201829	0.251091	0.230595	Dst/Macf1/Nes/Plec/Synm	5
BP	GO:1903115	regulation of actin filament-based movement	5/589	49/18303	0.0201829	0.251091	0.230595	Ank2/Atp1a2/Cacna1h/Ryr2/Trpm4	5
BP	GO:0021988	olfactory lobe development	5/589	51/18303	0.023606	0.280201	0.257328	Atp1a2/Chd7/Csf1r/Pcnt/Slit2	5
BP	GO:0038066	p38MAPK cascade	5/589	51/18303	0.023606	0.280201	0.257328	Arhgef2/Cyld/Fgfr3/Map3k5/Ulk4	5
BP	GO:0045646	regulation of erythrocyte differentiation	5/589	52/18303	0.0254495	0.286608	0.263213	Brd1/Inpp5d/Med1/Prkdc/Stat5a	5
BP	GO:1902743	regulation of lamellipodium organization	5/589	52/18303	0.0254495	0.286608	0.263213	Carmil1/Kank1/Plce1/Rreb1/Slit2	5
BP	GO:2000142	regulation of DNA-templated transcription, initiation	5/589	52/18303	0.0254495	0.286608	0.263213	Med1/Med12/Med24/Paxip1/Setx	5
BP	GO:0032456	endocytic recycling	5/589	53/18303	0.0273827	0.298547	0.274177	Actn2/Bves/Inpp5f/Lmtk2/RGD1307100	5
BP	GO:0001662	behavioral fear response	5/589	54/18303	0.0294068	0.303199	0.278449	Als2/Atp1a2/Cacna1e/Kalrn/Npas2	5
BP	GO:0014003	oligodendrocyte development	5/589	54/18303	0.0294068	0.303199	0.278449	Abca2/Fgfr3/Med12/Tenm4/Ulk4	5
BP	GO:0002209	behavioral defense response	5/589	55/18303	0.0315229	0.314255	0.288603	Als2/Atp1a2/Cacna1e/Kalrn/Npas2	5
BP	GO:0014888	striated muscle adaptation	5/589	55/18303	0.0315229	0.314255	0.288603	Cacna1s/Camta2/Gtf2ird1/Inpp5f/Kdm4a	5
BP	GO:0045103	intermediate filament-based process	5/589	55/18303	0.0315229	0.314255	0.288603	Dst/Macf1/Nes/Plec/Synm	5
BP	GO:0098815	modulation of excitatory postsynaptic potential	5/589	57/18303	0.0360347	0.334758	0.307432	Grin2a/Grip2/Reln/Ssh1/Syne1	5
BP	GO:0071622	regulation of granulocyte chemotaxis	5/589	58/18303	0.038432	0.345773	0.317548	Csf1r/Dysf/Nod2/Ripor2/Slit2	5
BP	GO:1900024	regulation of substrate adhesion-dependent cell spreading	5/589	58/18303	0.038432	0.345773	0.317548	Abl1/Carmil1/Kank1/Postn/Rreb1	5
BP	GO:0031113	regulation of microtubule polymerization	5/589	59/18303	0.0409245	0.351617	0.322915	Abl1/Apc/Clip1/Nav3/Slc39a12	5
BP	GO:0035315	hair cell differentiation	5/589	59/18303	0.0409245	0.351617	0.322915	Myo7a/Ripor2/Strc/Tmem132e/Ush2a	5
BP	GO:0042596	fear response	5/589	59/18303	0.0409245	0.351617	0.322915	Als2/Atp1a2/Cacna1e/Kalrn/Npas2	5
BP	GO:0050775	positive regulation of dendrite morphogenesis	5/589	59/18303	0.0409245	0.351617	0.322915	Epha4/Kalrn/Obsl1/Ptprf/Reln	5
BP	GO:0140115	export across plasma membrane	5/589	59/18303	0.0409245	0.351617	0.322915	Abcc2/Abcc4/Atp1a2/Kcnh2/Slc40a1	5
BP	GO:0042551	neuron maturation	5/589	61/18303	0.046197	0.378041	0.347182	Ank3/Cspg4/Grip2/Ret/Sptbn4	5
BP	GO:0048016	inositol phosphate-mediated signaling	5/589	61/18303	0.046197	0.378041	0.347182	Adgrb2/Itpr1/Itpr3/Nfatc2/Nfatc4	5
BP	GO:0032663	regulation of interleukin-2 production	5/589	62/18303	0.0489776	0.390489	0.358614	Abl1/Nav3/Nod2/Sptbn1/Stat5a	5
MF	GO:0005248	voltage-gated sodium channel activity	5/543	24/17023	0.000833079	0.0155722	0.0131089	Cacna1h/Cacna1i/Scn10a/Scn11a/Scn8a	5
MF	GO:0005227	calcium activated cation channel activity	5/543	26/17023	0.00122324	0.0212319	0.0178734	Pkd2l1/Tmem63b/Tmem63c/Trpm3/Trpm4	5
MF	GO:0022839	ion gated channel activity	5/543	47/17023	0.0165123	0.12539	0.105556	Pkd2l1/Tmem63b/Tmem63c/Trpm3/Trpm4	5
CC	GO:0001518	voltage-gated sodium channel complex	5/595	17/18575	0.000148986	0.00203092	0.00152288	Cacna1h/Cacna1i/Scn10a/Scn11a/Scn8a	5
CC	GO:0035371	microtubule plus-end	5/595	27/18575	0.00149139	0.0122625	0.00919502	Apc/Clip1/Dst/Nckap5/Nckap5l	5
CC	GO:0032391	photoreceptor connecting cilium	5/595	46/18575	0.0154055	0.0752151	0.0563999	Adgrv1/Myo7a/Nphp4/RGD1306271/Ush2a	5
CC	GO:0048787	presynaptic active zone membrane	5/595	47/18575	0.0167985	0.0791057	0.0593173	Cacna1d/Cacna1h/Grm4/Otof/Scn8a	5
CC	GO:0099738	cell cortex region	5/595	54/18575	0.0289082	0.117909	0.0884139	Bsn/Ctnna2/Eno1/Pclo/Phldb1	5
CC	GO:0009925	basal plasma membrane	5/595	60/18575	0.0428038	0.159513	0.119611	Ank3/Myo1a/Myo1c/Plec/Rhcg	5
BP	GO:0086016	AV node cell action potential	4/589	11/18303	0.000292474	0.0217654	0.0199887	Ank2/Ryr2/Scn10a/Trpm4	4
BP	GO:0086027	AV node cell to bundle of His cell signaling	4/589	11/18303	0.000292474	0.0217654	0.0199887	Ank2/Ryr2/Scn10a/Trpm4	4
BP	GO:1900044	regulation of protein K63-linked ubiquitination	4/589	12/18303	0.000427575	0.0267563	0.0245723	Nod2/Parp10/Trip12/Ubr5	4
BP	GO:0086067	AV node cell to bundle of His cell communication	4/589	13/18303	0.000601948	0.0325181	0.0298637	Ank2/Ryr2/Scn10a/Trpm4	4
BP	GO:0030050	vesicle transport along actin filament	4/589	16/18303	0.00141885	0.0544699	0.0500236	Myo1a/Myo1c/Myo7a/Myo7b	4
BP	GO:0048680	positive regulation of axon regeneration	4/589	16/18303	0.00141885	0.0544699	0.0500236	Grn/Igf1r/Lrp1/Ntrk3	4
BP	GO:0048681	negative regulation of axon regeneration	4/589	17/18303	0.00180859	0.0614104	0.0563976	Epha4/Inpp5f/Lrig2/Rtn4r	4
BP	GO:0070572	positive regulation of neuron projection regeneration	4/589	17/18303	0.00180859	0.0614104	0.0563976	Grn/Igf1r/Lrp1/Ntrk3	4
BP	GO:0099515	actin filament-based transport	4/589	18/18303	0.0022667	0.0691649	0.0635191	Myo1a/Myo1c/Myo7a/Myo7b	4
BP	GO:0038183	bile acid signaling pathway	4/589	19/18303	0.00279884	0.0820751	0.0753755	Abcb11/Abcc2/Abcc4/Aldh1l1	4
BP	GO:0030540	female genitalia development	4/589	20/18303	0.00341054	0.0906001	0.0832046	Chd7/Lrp2/Mertk/Ncoa3	4
BP	GO:0033145	positive regulation of intracellular steroid hormone receptor signaling pathway	4/589	20/18303	0.00341054	0.0906001	0.0832046	Kmt2d/Med1/Ncoa2/Ncoa3	4
BP	GO:0045217	cell-cell junction maintenance	4/589	22/18303	0.00489389	0.113922	0.104622	Cd177/Csf1r/Shroom2/Tjp1	4
BP	GO:0070977	bone maturation	4/589	24/18303	0.00675728	0.135887	0.124795	Dchs1/Fat4/Fgfr3/Plxnb1	4
BP	GO:0000423	mitophagy	4/589	25/18303	0.00784321	0.145223	0.133369	Ambra1/Cdc37/Optn/Vps13d	4
BP	GO:0022010	central nervous system myelination	4/589	25/18303	0.00784321	0.145223	0.133369	Abca2/Fgfr3/Tenm4/Ulk4	4
BP	GO:0032291	axon ensheathment in central nervous system	4/589	25/18303	0.00784321	0.145223	0.133369	Abca2/Fgfr3/Tenm4/Ulk4	4
BP	GO:0034067	protein localization to Golgi apparatus	4/589	26/18303	0.00903773	0.155188	0.14252	Gak/Obsl1/Optn/Vps13d	4
BP	GO:2000050	regulation of non-canonical Wnt signaling pathway	4/589	26/18303	0.00903773	0.155188	0.14252	Abl1/Daam2/Plekha4/Rnf213	4
BP	GO:0060384	innervation	4/589	28/18303	0.0117683	0.182899	0.167969	Chd7/Fgfr3/Lrig2/Ret	4
BP	GO:0098901	regulation of cardiac muscle cell action potential	4/589	28/18303	0.0117683	0.182899	0.167969	Ank2/Ank3/Ryr2/Trpm4	4
BP	GO:0000184	nuclear-transcribed mRNA catabolic process, nonsense-mediated decay	4/589	29/18303	0.0133115	0.197745	0.181604	Nbas/Smg1/Smg8/Upf1	4
BP	GO:0010800	positive regulation of peptidyl-threonine phosphorylation	4/589	29/18303	0.0133115	0.197745	0.181604	Cemip/Phip/Rptor/Wnk3	4
BP	GO:0001919	regulation of receptor recycling	4/589	30/18303	0.0149776	0.211372	0.194118	Bves/Inpp5f/Nsf/Optn	4
BP	GO:0032026	response to magnesium ion	4/589	30/18303	0.0149776	0.211372	0.194118	Ank3/Grin2a/Ryr2/Slc34a3	4
BP	GO:0070286	axonemal dynein complex assembly	4/589	30/18303	0.0149776	0.211372	0.194118	Dnah1/Dnah17/Dnah7/Dnah8	4
BP	GO:0086005	ventricular cardiac muscle cell action potential	4/589	30/18303	0.0149776	0.211372	0.194118	Ank2/Kcnh2/Ryr2/Trpm4	4
BP	GO:0032786	positive regulation of DNA-templated transcription, elongation	4/589	31/18303	0.0167696	0.222087	0.203959	Ccnt2/Cdk12/Scaf8/Supt6h	4
BP	GO:0045648	positive regulation of erythrocyte differentiation	4/589	31/18303	0.0167696	0.222087	0.203959	Brd1/Inpp5d/Med1/Prkdc	4
BP	GO:0060074	synapse maturation	4/589	31/18303	0.0167696	0.222087	0.203959	Bcan/Clstn1/Nfatc4/Reln	4
BP	GO:0001964	startle response	4/589	32/18303	0.0186901	0.238051	0.21862	Chd8/Csmd1/Ctnna2/Grin2a	4
BP	GO:0046475	glycerophospholipid catabolic process	4/589	32/18303	0.0186901	0.238051	0.21862	Inpp5f/Pla2g4b/Pla2g4d/Pla2g4f	4
BP	GO:0042908	xenobiotic transport	4/589	33/18303	0.0207415	0.255925	0.235034	Abcb11/Abcc2/Abcc4/Slc6a13	4
BP	GO:0007026	negative regulation of microtubule depolymerization	4/589	35/18303	0.0252445	0.286443	0.263061	Apc/Arhgef2/Nav3/Ttbk2	4
BP	GO:0045686	negative regulation of glial cell differentiation	4/589	35/18303	0.0252445	0.286443	0.263061	Daam2/Fgfr3/Kdm4a/Ntrk3	4
BP	GO:0045879	negative regulation of smoothened signaling pathway	4/589	35/18303	0.0252445	0.286443	0.263061	Fgfr3/Gli3/Megf8/Sufu	4
BP	GO:0090022	regulation of neutrophil chemotaxis	4/589	35/18303	0.0252445	0.286443	0.263061	Dysf/Nod2/Ripor2/Slit2	4
BP	GO:0090218	positive regulation of lipid kinase activity	4/589	35/18303	0.0252445	0.286443	0.263061	Ambra1/Dgkz/Fgfr3/Nod2	4
BP	GO:0090314	positive regulation of protein targeting to membrane	4/589	35/18303	0.0252445	0.286443	0.263061	Ank3/C2cd5/Cemip/Myo1c	4
BP	GO:0060261	positive regulation of transcription initiation from RNA polymerase II promoter	4/589	36/18303	0.0276996	0.298547	0.274177	Med1/Med12/Med24/Paxip1	4
BP	GO:0071709	membrane assembly	4/589	36/18303	0.0276996	0.298547	0.274177	Ank3/Gak/Lrp4/Sptbn1	4
BP	GO:0086091	regulation of heart rate by cardiac conduction	4/589	36/18303	0.0276996	0.298547	0.274177	Ank2/Cacna1d/Kcnh2/Trpm4	4
BP	GO:0097242	amyloid-beta clearance	4/589	36/18303	0.0276996	0.298547	0.274177	Igf1r/Lrp1/Lrp2/Lrp4	4
BP	GO:1904385	cellular response to angiotensin	4/589	36/18303	0.0276996	0.298547	0.274177	Actn2/Arid1b/Fn1/Igf1r	4
BP	GO:0008045	motor neuron axon guidance	4/589	37/18303	0.030292	0.306038	0.281056	Epha4/Mycbp2/Plxna3/Slit2	4
BP	GO:0048665	neuron fate specification	4/589	37/18303	0.030292	0.306038	0.281056	Gli3/Myt1l/Ntrk3/Sufu	4
BP	GO:0099563	modification of synaptic structure	4/589	37/18303	0.030292	0.306038	0.281056	Abl1/Ctnna2/Epha4/Kalrn	4
BP	GO:1903432	regulation of TORC1 signaling	4/589	37/18303	0.030292	0.306038	0.281056	Depdc5/Sik3/Szt2/Telo2	4
BP	GO:0051180	vitamin transport	4/589	38/18303	0.0330229	0.321404	0.295168	Cubn/Lrp2/RGD1305807/Slc2a3	4
BP	GO:0031114	regulation of microtubule depolymerization	4/589	39/18303	0.0358928	0.334758	0.307432	Apc/Arhgef2/Nav3/Ttbk2	4
BP	GO:0048013	ephrin receptor signaling pathway	4/589	39/18303	0.0358928	0.334758	0.307432	Epha4/Epha7/Ntrk3/Sipa1l1	4
BP	GO:0048741	skeletal muscle fiber development	4/589	39/18303	0.0358928	0.334758	0.307432	Cacna1s/Hdac5/Naca/Ripor2	4
BP	GO:0048846	axon extension involved in axon guidance	4/589	39/18303	0.0358928	0.334758	0.307432	Megf8/Plxna3/Sema3g/Slit2	4
BP	GO:1902284	neuron projection extension involved in neuron projection guidance	4/589	39/18303	0.0358928	0.334758	0.307432	Megf8/Plxna3/Sema3g/Slit2	4
BP	GO:2000249	regulation of actin cytoskeleton reorganization	4/589	39/18303	0.0358928	0.334758	0.307432	Abl1/Csf1r/Ntrk3/Tjp1	4
BP	GO:2000463	positive regulation of excitatory postsynaptic potential	4/589	39/18303	0.0358928	0.334758	0.307432	Grin2a/Grip2/Reln/Ssh1	4
BP	GO:0006903	vesicle targeting	4/589	40/18303	0.0389024	0.345773	0.317548	Ahi1/Pclo/Sec16a/Sec16b	4
BP	GO:0001504	neurotransmitter uptake	4/589	41/18303	0.0420517	0.356296	0.327212	Atp1a2/Slc1a2/Slc29a2/Slc6a5	4
BP	GO:0001569	branching involved in blood vessel morphogenesis	4/589	41/18303	0.0420517	0.356296	0.327212	Abl1/Col4a1/Nfatc4/Notch4	4
BP	GO:0040018	positive regulation of multicellular organism growth	4/589	41/18303	0.0420517	0.356296	0.327212	Chd7/Sgip1/Sptbn4/Stat5a	4
BP	GO:0048265	response to pain	4/589	41/18303	0.0420517	0.356296	0.327212	Cacna1e/Kalrn/Reln/Ret	4
BP	GO:0060603	mammary gland duct morphogenesis	4/589	41/18303	0.0420517	0.356296	0.327212	Csmd1/Med1/Ncoa3/Slit2	4
BP	GO:0060260	regulation of transcription initiation from RNA polymerase II promoter	4/589	42/18303	0.0453408	0.376396	0.345671	Med1/Med12/Med24/Paxip1	4
BP	GO:0090313	regulation of protein targeting to membrane	4/589	42/18303	0.0453408	0.376396	0.345671	Ank3/C2cd5/Cemip/Myo1c	4
BP	GO:1900744	regulation of p38MAPK cascade	4/589	43/18303	0.0487695	0.390489	0.358614	Arhgef2/Cyld/Map3k5/Ulk4	4
MF	GO:0015278	calcium-release channel activity	4/543	16/17023	0.0013725	0.0232687	0.019588	Itpr1/Itpr3/Ryr2/Ryr3	4
MF	GO:0042800	histone methyltransferase activity (H3-K4 specific)	4/543	17/17023	0.00174992	0.028993	0.0244068	Ash1l/Kmt2b/Kmt2c/Kmt2d	4
MF	GO:0030676	Rac guanyl-nucleotide exchange factor activity	4/543	20/17023	0.00330225	0.044781	0.0376974	Als2/Arhgef2/Eps8/Kalrn	4
MF	GO:0034061	DNA polymerase activity	4/543	28/17023	0.0114158	0.0941234	0.0792347	Pole/Polg/Rev3l/Tep1	4
MF	GO:0042910	xenobiotic transmembrane transporter activity	4/543	28/17023	0.0114158	0.0941234	0.0792347	Abcb11/Abcc2/Abcc4/Slc6a13	4
MF	GO:0005217	intracellular ligand-gated ion channel activity	4/543	30/17023	0.0145356	0.113941	0.095917	Itpr1/Itpr3/Ryr2/Ryr3	4
MF	GO:0051393	alpha-actinin binding	4/543	30/17023	0.0145356	0.113941	0.095917	Cacna1d/Nphs1/Pkd2l1/Xirp2	4
MF	GO:0046875	ephrin receptor binding	4/543	33/17023	0.0201431	0.137236	0.115528	Abl1/Epha4/Epha7/Sipa1l1	4
MF	GO:0071889	14-3-3 protein binding	4/543	33/17023	0.0201431	0.137236	0.115528	Foxk1/Kif13b/Ripor2/Rptor	4
MF	GO:0042162	telomeric DNA binding	4/543	35/17023	0.0245272	0.153088	0.128872	Smg1/Telo2/Tp53bp1/Upf1	4
MF	GO:0043394	proteoglycan binding	4/543	38/17023	0.0321061	0.188753	0.158895	Col5a1/Fn1/Ptprf/Slit2	4
MF	GO:0003724	RNA helicase activity	4/543	40/17023	0.037839	0.206752	0.174047	Dhx30/Mov10/Tdrd9/Upf1	4
MF	GO:0042805	actinin binding	4/543	41/17023	0.0409113	0.216118	0.181932	Cacna1d/Nphs1/Pkd2l1/Xirp2	4
CC	GO:0033268	node of Ranvier	4/595	18/18575	0.00222911	0.0169806	0.0127328	Ank3/Bcan/Scn8a/Sptbn4	4
CC	GO:0043194	axon initial segment	4/595	19/18575	0.00275275	0.0203703	0.0152746	Ank3/Bcan/Scn8a/Sptbn4	4
CC	GO:0030673	axolemma	4/595	22/18575	0.00481495	0.0311768	0.0233778	Kcnc3/Mapk8ip3/Slc1a2/Sptbn1	4
CC	GO:0031430	M band	4/595	23/18575	0.00568316	0.034839	0.0261239	Ank2/Myom2/Obscn/Sptbn1	4
CC	GO:0097470	ribbon synapse	4/595	23/18575	0.00568316	0.034839	0.0261239	Bsn/Cacna1d/Nphp4/Pclo	4
CC	GO:0099059	integral component of presynaptic active zone membrane	4/595	28/18575	0.0115863	0.0606234	0.0454583	Cacna1d/Cacna1h/Grm4/Scn8a	4
CC	GO:0098945	intrinsic component of presynaptic active zone membrane	4/595	33/18575	0.0204323	0.092034	0.0690115	Cacna1d/Cacna1h/Grm4/Scn8a	4
CC	GO:0031941	filamentous actin	4/595	36/18575	0.0272957	0.114026	0.0855019	Carmil1/Ehbp1/Myo1a/Myo1c	4
CC	GO:0005790	smooth endoplasmic reticulum	4/595	39/18575	0.0353812	0.136772	0.102558	Itpr1/Mapk8ip3/Ryr2/Ryr3	4
CC	GO:0030119	AP-type membrane coat adaptor complex	4/595	39/18575	0.0353812	0.136772	0.102558	Ap3b2/Ap5b1/Sgip1/Vps18	4
BP	GO:0046543	development of secondary female sexual characteristics	3/589	10/18303	0.00335951	0.0906001	0.0832046	Med1/Ncoa3/Stat5a	3
BP	GO:0048702	embryonic neurocranium morphogenesis	3/589	10/18303	0.00335951	0.0906001	0.0832046	Gli3/Med12/Mthfd1l	3
BP	GO:1901526	positive regulation of mitophagy	3/589	11/18303	0.00450965	0.106071	0.0974123	Cdc37/Optn/Vps13d	3
BP	GO:1903911	positive regulation of receptor clustering	3/589	11/18303	0.00450965	0.106071	0.0974123	Grip2/Lrp4/Ssh1	3
BP	GO:1904016	response to Thyroglobulin triiodothyronine	3/589	11/18303	0.00450965	0.106071	0.0974123	Ncoa1/Ncoa2/Slc2a3	3
BP	GO:0060068	vagina development	3/589	12/18303	0.00587034	0.127454	0.11705	Lrp2/Mertk/Ncoa3	3
BP	GO:0072178	nephric duct morphogenesis	3/589	12/18303	0.00587034	0.127454	0.11705	Ahi1/Epha4/Epha7	3
BP	GO:2001135	regulation of endocytic recycling	3/589	12/18303	0.00587034	0.127454	0.11705	Actn2/Bves/Inpp5f	3
BP	GO:0033148	positive regulation of intracellular estrogen receptor signaling pathway	3/589	13/18303	0.00745086	0.14325	0.131556	Kmt2d/Med1/Ncoa3	3
BP	GO:0033169	histone H3-K9 demethylation	3/589	13/18303	0.00745086	0.14325	0.131556	Jmjd1c/Kdm4a/Phf2	3
BP	GO:0045136	development of secondary sexual characteristics	3/589	13/18303	0.00745086	0.14325	0.131556	Med1/Ncoa3/Stat5a	3
BP	GO:0086014	atrial cardiac muscle cell action potential	3/589	14/18303	0.00925889	0.157192	0.144361	Ank2/Ryr2/Trpm4	3
BP	GO:0086026	atrial cardiac muscle cell to AV node cell signaling	3/589	14/18303	0.00925889	0.157192	0.144361	Ank2/Ryr2/Trpm4	3
BP	GO:0086066	atrial cardiac muscle cell to AV node cell communication	3/589	14/18303	0.00925889	0.157192	0.144361	Ank2/Ryr2/Trpm4	3
BP	GO:0042953	lipoprotein transport	3/589	15/18303	0.0113007	0.179066	0.164449	Cubn/Lrp2/Mttp	3
BP	GO:0060330	regulation of response to interferon-gamma	3/589	15/18303	0.0113007	0.179066	0.164449	Cdc37/Hsp90ab1/Med1	3
BP	GO:0060334	regulation of interferon-gamma-mediated signaling pathway	3/589	15/18303	0.0113007	0.179066	0.164449	Cdc37/Hsp90ab1/Med1	3
BP	GO:0061430	bone trabecula morphogenesis	3/589	15/18303	0.0113007	0.179066	0.164449	Fgfr3/Plxnb1/Sbno2	3
BP	GO:0044872	lipoprotein localization	3/589	16/18303	0.0135811	0.198486	0.182284	Cubn/Lrp2/Mttp	3
BP	GO:0072176	nephric duct development	3/589	16/18303	0.0135811	0.198486	0.182284	Ahi1/Epha4/Epha7	3
BP	GO:0090128	regulation of synapse maturation	3/589	16/18303	0.0135811	0.198486	0.182284	Clstn1/Nfatc4/Reln	3
BP	GO:0001921	positive regulation of receptor recycling	3/589	17/18303	0.0161038	0.219712	0.201777	Bves/Inpp5f/Nsf	3
BP	GO:0016045	detection of bacterium	3/589	17/18303	0.0161038	0.219712	0.201777	Nlrc4/Nod2/RT1-Db1	3
BP	GO:0016486	peptide hormone processing	3/589	17/18303	0.0161038	0.219712	0.201777	Disp1/Ece2/Pcsk1	3
BP	GO:0086012	membrane depolarization during cardiac muscle cell action potential	3/589	17/18303	0.0161038	0.219712	0.201777	Ank3/Cacna1d/Trpm4	3
BP	GO:1901524	regulation of mitophagy	3/589	17/18303	0.0161038	0.219712	0.201777	Cdc37/Optn/Vps13d	3
BP	GO:1903779	regulation of cardiac conduction	3/589	17/18303	0.0161038	0.219712	0.201777	Ank2/Ryr2/Trpm4	3
BP	GO:0002281	macrophage activation involved in immune response	3/589	18/18303	0.0188712	0.238051	0.21862	Dysf/Grn/Sbno2	3
BP	GO:0010528	regulation of transposition	3/589	18/18303	0.0188712	0.238051	0.21862	Mov10/Tdrd9/Ubr2	3
BP	GO:0010529	negative regulation of transposition	3/589	18/18303	0.0188712	0.238051	0.21862	Mov10/Tdrd9/Ubr2	3
BP	GO:0010882	regulation of cardiac muscle contraction by calcium ion signaling	3/589	18/18303	0.0188712	0.238051	0.21862	Ank2/Atp1a2/Ryr2	3
BP	GO:0098543	detection of other organism	3/589	18/18303	0.0188712	0.238051	0.21862	Nlrc4/Nod2/RT1-Db1	3
BP	GO:0140448	signaling receptor ligand precursor processing	3/589	18/18303	0.0188712	0.238051	0.21862	Disp1/Ece2/Pcsk1	3
BP	GO:0000212	meiotic spindle organization	3/589	19/18303	0.0218848	0.264256	0.242685	Aspm/Espl1/Mei1	3
BP	GO:0048712	negative regulation of astrocyte differentiation	3/589	19/18303	0.0218848	0.264256	0.242685	Fgfr3/Kdm4a/Ntrk3	3
BP	GO:0072578	neurotransmitter-gated ion channel clustering	3/589	19/18303	0.0218848	0.264256	0.242685	Grip2/Reln/Ssh1	3
BP	GO:0072673	lamellipodium morphogenesis	3/589	19/18303	0.0218848	0.264256	0.242685	Kank1/Myo9b/Rreb1	3
BP	GO:1903599	positive regulation of autophagy of mitochondrion	3/589	19/18303	0.0218848	0.264256	0.242685	Cdc37/Optn/Vps13d	3
BP	GO:0007288	sperm axoneme assembly	3/589	20/18303	0.0251449	0.286443	0.263061	Armc2/Cep131/Dnah1	3
BP	GO:0033962	P-body assembly	3/589	20/18303	0.0251449	0.286443	0.263061	Atxn2l/Dync1h1/Pan2	3
BP	GO:0043116	negative regulation of vascular permeability	3/589	20/18303	0.0251449	0.286443	0.263061	Akap12/Slit2/Tjp1	3
BP	GO:1901881	positive regulation of protein depolymerization	3/589	20/18303	0.0251449	0.286443	0.263061	Actn2/Carmil1/Nes	3
BP	GO:1903909	regulation of receptor clustering	3/589	20/18303	0.0251449	0.286443	0.263061	Grip2/Lrp4/Ssh1	3
BP	GO:1905244	regulation of modification of synaptic structure	3/589	20/18303	0.0251449	0.286443	0.263061	Abl1/Epha4/Kalrn	3
BP	GO:0043931	ossification involved in bone maturation	3/589	21/18303	0.0286512	0.299511	0.275063	Dchs1/Fat4/Plxnb1	3
BP	GO:0045475	locomotor rhythm	3/589	21/18303	0.0286512	0.299511	0.275063	Ncoa2/Npas2/Zfhx3	3
BP	GO:0060088	auditory receptor cell stereocilium organization	3/589	21/18303	0.0286512	0.299511	0.275063	Myo7a/Ripor2/Strc	3
BP	GO:0060333	interferon-gamma-mediated signaling pathway	3/589	21/18303	0.0286512	0.299511	0.275063	Cdc37/Hsp90ab1/Med1	3
BP	GO:0080182	histone H3-K4 trimethylation	3/589	21/18303	0.0286512	0.299511	0.275063	Kmt2b/Kmt2d/Kmt2e	3
BP	GO:0090036	regulation of protein kinase C signaling	3/589	21/18303	0.0286512	0.299511	0.275063	Adgrv1/Akap12/Ulk4	3
BP	GO:0031290	retinal ganglion cell axon guidance	3/589	22/18303	0.0324024	0.317417	0.291507	Epha7/Ptprm/Slit2	3
BP	GO:0098780	response to mitochondrial depolarisation	3/589	22/18303	0.0324024	0.317417	0.291507	Ambra1/Cdc37/Optn	3
BP	GO:2001224	positive regulation of neuron migration	3/589	22/18303	0.0324024	0.317417	0.291507	Arhgef2/Mapk8ip3/Reln	3
BP	GO:0007141	male meiosis I	3/589	23/18303	0.0363964	0.334758	0.307432	Mei1/Tdrd9/Ubr2	3
BP	GO:0018027	peptidyl-lysine dimethylation	3/589	23/18303	0.0363964	0.334758	0.307432	Ash1l/Kmt2b/Kmt2d	3
BP	GO:0032196	transposition	3/589	23/18303	0.0363964	0.334758	0.307432	Mov10/Tdrd9/Ubr2	3
BP	GO:0034063	stress granule assembly	3/589	23/18303	0.0363964	0.334758	0.307432	Atxn2l/Dync1h1/Ubap2l	3
BP	GO:0036342	post-anal tail morphogenesis	3/589	23/18303	0.0363964	0.334758	0.307432	Dchs1/Fgfr3/Med12	3
BP	GO:1901626	regulation of postsynaptic membrane organization	3/589	23/18303	0.0363964	0.334758	0.307432	Grip2/Lrp4/Ssh1	3
BP	GO:0022038	corpus callosum development	3/589	24/18303	0.0406306	0.351617	0.322915	Rtn4r/Szt2/Ulk4	3
BP	GO:0098581	detection of external biotic stimulus	3/589	24/18303	0.0406306	0.351617	0.322915	Nlrc4/Nod2/RT1-Db1	3
BP	GO:0002093	auditory receptor cell morphogenesis	3/589	25/18303	0.0451016	0.375791	0.345116	Myo7a/Ripor2/Strc	3
BP	GO:0008090	retrograde axonal transport	3/589	25/18303	0.0451016	0.375791	0.345116	Bsn/Dst/Dync1h1	3
BP	GO:0032288	myelin assembly	3/589	25/18303	0.0451016	0.375791	0.345116	Abca2/Ank2/Tenm4	3
BP	GO:2000810	regulation of bicellular tight junction assembly	3/589	25/18303	0.0451016	0.375791	0.345116	Myo1c/Nphp4/Tjp1	3
BP	GO:0003299	muscle hypertrophy in response to stress	3/589	26/18303	0.0498055	0.390489	0.358614	Camta2/Inpp5f/Kdm4a	3
BP	GO:0014898	cardiac muscle hypertrophy in response to stress	3/589	26/18303	0.0498055	0.390489	0.358614	Camta2/Inpp5f/Kdm4a	3
BP	GO:0015812	gamma-aminobutyric acid transport	3/589	26/18303	0.0498055	0.390489	0.358614	Grm4/Slc6a13/Sv2a	3
BP	GO:0030859	polarized epithelial cell differentiation	3/589	26/18303	0.0498055	0.390489	0.358614	Ahi1/Fat1/Lama1	3
BP	GO:0032878	regulation of establishment or maintenance of cell polarity	3/589	26/18303	0.0498055	0.390489	0.358614	Kank1/Llgl2/Ripor2	3
BP	GO:0045056	transcytosis	3/589	26/18303	0.0498055	0.390489	0.358614	Igf1r/Lrp1/Lrp2	3
BP	GO:0051016	barbed-end actin filament capping	3/589	26/18303	0.0498055	0.390489	0.358614	Carmil1/Eps8/Svil	3
BP	GO:0070633	transepithelial transport	3/589	26/18303	0.0498055	0.390489	0.358614	Abcc2/Itpr1/Rhcg	3
BP	GO:0099509	regulation of presynaptic cytosolic calcium ion concentration	3/589	26/18303	0.0498055	0.390489	0.358614	Cacna1d/Cacna1e/Tspoap1	3
BP	GO:0099623	regulation of cardiac muscle cell membrane repolarization	3/589	26/18303	0.0498055	0.390489	0.358614	Ank2/Cacna1d/Kcnh2	3
BP	GO:0140058	neuron projection arborization	3/589	26/18303	0.0498055	0.390489	0.358614	Lrp2/Macf1/Mov10	3
MF	GO:0140299	small molecule sensor activity	3/543	10/17023	0.00327556	0.044781	0.0376974	Egln2/Tmem63b/Tmem63c	3
MF	GO:0034595	phosphatidylinositol phosphate 5-phosphatase activity	3/543	11/17023	0.00439793	0.0478521	0.0402827	Inpp5d/Inpp5f/Synj2	3
MF	GO:0043008	ATP-dependent protein binding	3/543	11/17023	0.00439793	0.0478521	0.0402827	Hsp90ab1/Myo9b/Nsf	3
MF	GO:0048407	platelet-derived growth factor binding	3/543	11/17023	0.00439793	0.0478521	0.0402827	Col4a1/Col5a1/Col6a1	3
MF	GO:0048495	Roundabout binding	3/543	11/17023	0.00439793	0.0478521	0.0402827	Myo9b/Rtn4r/Slit2	3
MF	GO:0032454	histone demethylase activity (H3-K9 specific)	3/543	12/17023	0.00572617	0.0596339	0.0502008	Jmjd1c/Kdm4a/Phf2	3
MF	GO:0017154	semaphorin receptor activity	3/543	13/17023	0.00726946	0.0706591	0.059482	Pkhd1l1/Plxna3/Plxnb1	3
MF	GO:0099511	voltage-gated calcium channel activity involved in regulation of cytosolic calcium levels	3/543	13/17023	0.00726946	0.0706591	0.059482	Cacna1d/Cacna1e/Tspoap1	3
MF	GO:0099626	voltage-gated calcium channel activity involved in regulation of presynaptic cytosolic calcium levels	3/543	13/17023	0.00726946	0.0706591	0.059482	Cacna1d/Cacna1e/Tspoap1	3
MF	GO:0005283	amino acid:sodium symporter activity	3/543	14/17023	0.00903544	0.0818372	0.0688919	Slc1a2/Slc6a13/Slc6a5	3
MF	GO:0033691	sialic acid binding	3/543	14/17023	0.00903544	0.0818372	0.0688919	L1cam/Siglec10/Siglec5	3
MF	GO:0008381	mechanosensitive ion channel activity	3/543	15/17023	0.0110303	0.0936432	0.0788303	Piezo1/Tmc3/Tmem63b	3
MF	GO:0047498	calcium-dependent phospholipase A2 activity	3/543	15/17023	0.0110303	0.0936432	0.0788303	Pla2g4b/Pla2g4d/Pla2g4f	3
MF	GO:0005003	ephrin receptor activity	3/543	16/17023	0.0132591	0.106218	0.0894164	Epha4/Epha7/Ntrk3	3
MF	GO:0001222	transcription corepressor binding	3/543	18/17023	0.0184317	0.131014	0.11029	Bsn/Hdac5/Pclo	3
MF	GO:0005416	amino acid:cation symporter activity	3/543	18/17023	0.0184317	0.131014	0.11029	Slc1a2/Slc6a13/Slc6a5	3
MF	GO:0034185	apolipoprotein binding	3/543	18/17023	0.0184317	0.131014	0.11029	Lrp1/Lrp4/Mttp	3
MF	GO:0052745	inositol phosphate phosphatase activity	3/543	19/17023	0.0213796	0.142988	0.12037	Inpp5d/Inpp5f/Synj2	3
MF	GO:0042975	peroxisome proliferator activated receptor binding	3/543	20/17023	0.0245697	0.153088	0.128872	Med1/Ncoa3/Nfatc4	3
MF	GO:0051010	microtubule plus-end binding	3/543	20/17023	0.0245697	0.153088	0.128872	Apc/Clip1/Dst	3
MF	GO:0070182	DNA polymerase binding	3/543	20/17023	0.0245697	0.153088	0.128872	Fanci/Hsp90ab1/Ncoa2	3
MF	GO:0070530	K63-linked polyubiquitin modification-dependent protein binding	3/543	20/17023	0.0245697	0.153088	0.128872	Optn/Parp10/Prpf8	3
MF	GO:0102567	phospholipase A2 activity (consuming 1,2-dipalmitoylphosphatidylcholine)	3/543	20/17023	0.0245697	0.153088	0.128872	Pla2g4b/Pla2g4d/Pla2g4f	3
MF	GO:0102568	phospholipase A2 activity consuming 1,2-dioleoylphosphatidylethanolamine)	3/543	20/17023	0.0245697	0.153088	0.128872	Pla2g4b/Pla2g4d/Pla2g4f	3
MF	GO:0120014	phospholipid transfer activity	3/543	20/17023	0.0245697	0.153088	0.128872	C2cd2l/Mttp/Pitpnm2	3
MF	GO:0003887	DNA-directed DNA polymerase activity	3/543	21/17023	0.0280017	0.167322	0.140854	Pole/Polg/Rev3l	3
MF	GO:0004622	lysophospholipase activity	3/543	21/17023	0.0280017	0.167322	0.140854	Pla2g4b/Pla2g4f/Pnpla6	3
MF	GO:0015026	coreceptor activity	3/543	26/17023	0.0487273	0.244981	0.206229	Cspg4/Igsf1/Lrp1	3
CC	GO:0046581	intercellular canaliculus	3/595	10/18575	0.00331604	0.0229028	0.0171736	Abcb11/Abcc2/Tjp1	3
CC	GO:0002177	manchette	3/595	12/18575	0.00579565	0.034839	0.0261239	Cep131/Dync1h1/Rimbp3	3
CC	GO:0044666	MLL3/4 complex	3/595	12/18575	0.00579565	0.034839	0.0261239	Kmt2c/Kmt2d/Paxip1	3
CC	GO:0044615	nuclear pore nuclear basket	3/595	13/18575	0.00735686	0.0401143	0.0300796	Mcm3ap/Nup98/Ranbp2	3
CC	GO:0035859	Seh1-associated complex	3/595	16/18575	0.0134141	0.0668127	0.0500993	Depdc5/Szt2/Wdr24	3
CC	GO:0033270	paranode region of axon	3/595	17/18575	0.0159075	0.0760829	0.0570506	Ank3/Kif13b/Sptbn4	3
CC	GO:0044292	dendrite terminus	3/595	20/18575	0.0248464	0.107254	0.0804238	Gpr179/Hsp90ab1/L1cam	3
CC	GO:0098831	presynaptic active zone cytoplasmic component	3/595	20/18575	0.0248464	0.107254	0.0804238	Bsn/Ctnna2/Pclo	3
CC	GO:0032426	stereocilium tip	3/595	21/18575	0.028314	0.116402	0.0872839	Eps8/Pkhd1l1/Strc	3
CC	GO:0042575	DNA polymerase complex	3/595	21/18575	0.028314	0.116402	0.0872839	Pole/Polg/Rev3l	3
CC	GO:0035327	transcriptionally active chromatin	3/595	22/18575	0.0320244	0.126631	0.0949539	Exosc10/Kmt2e/Supt6h	3
CC	GO:0045334	clathrin-coated endocytic vesicle	3/595	26/18575	0.0492451	0.171201	0.128375	Cemip/Inpp5f/Sgip1	3
BP	GO:0006013	mannose metabolic process	2/589	10/18303	0.0392019	0.345773	0.317548	Man2a2/Man2c1	2
BP	GO:0015886	heme transport	2/589	10/18303	0.0392019	0.345773	0.317548	Cubn/Lrp2	2
BP	GO:0015893	drug transport	2/589	10/18303	0.0392019	0.345773	0.317548	Abcb11/Abcc2	2
BP	GO:0048207	vesicle targeting, rough ER to cis-Golgi	2/589	10/18303	0.0392019	0.345773	0.317548	Sec16a/Sec16b	2
BP	GO:0048208	COPII vesicle coating	2/589	10/18303	0.0392019	0.345773	0.317548	Sec16a/Sec16b	2
BP	GO:0060872	semicircular canal development	2/589	10/18303	0.0392019	0.345773	0.317548	Chd7/Gli3	2
BP	GO:0061620	glycolytic process through glucose-6-phosphate	2/589	10/18303	0.0392019	0.345773	0.317548	Eno1/Foxk1	2
BP	GO:0071225	cellular response to muramyl dipeptide	2/589	10/18303	0.0392019	0.345773	0.317548	Arhgef2/Nod2	2
BP	GO:0071233	cellular response to leucine	2/589	10/18303	0.0392019	0.345773	0.317548	Rptor/Ubr2	2
BP	GO:0098779	positive regulation of mitophagy in response to mitochondrial depolarization	2/589	10/18303	0.0392019	0.345773	0.317548	Cdc37/Optn	2
BP	GO:1904526	regulation of microtubule binding	2/589	10/18303	0.0392019	0.345773	0.317548	Abl1/Ttbk2	2
BP	GO:0000183	rDNA heterochromatin assembly	2/589	11/18303	0.0469113	0.378041	0.347182	Baz2a/Phf2	2
BP	GO:0003139	secondary heart field specification	2/589	11/18303	0.0469113	0.378041	0.347182	Axin2/Lrp2	2
BP	GO:0032429	regulation of phospholipase A2 activity	2/589	11/18303	0.0469113	0.378041	0.347182	Lrp1/Pla2r1	2
BP	GO:0045945	positive regulation of transcription by RNA polymerase III	2/589	11/18303	0.0469113	0.378041	0.347182	Chd8/Rptor	2
BP	GO:0051639	actin filament network formation	2/589	11/18303	0.0469113	0.378041	0.347182	Carmil1/Fhod3	2
BP	GO:0061299	retina vasculature morphogenesis in camera-type eye	2/589	11/18303	0.0469113	0.378041	0.347182	Col4a1/Lama1	2
BP	GO:0061615	glycolytic process through fructose-6-phosphate	2/589	11/18303	0.0469113	0.378041	0.347182	Eno1/Foxk1	2
BP	GO:1901620	regulation of smoothened signaling pathway involved in dorsal/ventral neural tube patterning	2/589	11/18303	0.0469113	0.378041	0.347182	Gli3/Sufu	2
BP	GO:1905097	regulation of guanyl-nucleotide exchange factor activity	2/589	11/18303	0.0469113	0.378041	0.347182	Epha4/Ripor2	2
BP	GO:1905245	regulation of aspartic-type peptidase activity	2/589	11/18303	0.0469113	0.378041	0.347182	Epha4/Grn	2
BP	GO:1990709	presynaptic active zone organization	2/589	11/18303	0.0469113	0.378041	0.347182	Bsn/Pclo	2
MF	GO:0004000	adenosine deaminase activity	2/543	10/17023	0.038571	0.206752	0.174047	Adad2/Adar	2
MF	GO:0004017	adenylate kinase activity	2/543	10/17023	0.038571	0.206752	0.174047	Ak8/Ak9	2
MF	GO:0008331	high voltage-gated calcium channel activity	2/543	10/17023	0.038571	0.206752	0.174047	Cacna1d/Cacna1s	2
MF	GO:0008526	phosphatidylinositol transfer activity	2/543	10/17023	0.038571	0.206752	0.174047	C2cd2l/Pitpnm2	2
MF	GO:0017162	aryl hydrocarbon receptor binding	2/543	10/17023	0.038571	0.206752	0.174047	Ncoa1/Ncoa2	2
MF	GO:0046030	inositol trisphosphate phosphatase activity	2/543	10/17023	0.038571	0.206752	0.174047	Inpp5d/Synj2	2
MF	GO:0034450	ubiquitin-ubiquitin ligase activity	2/543	11/17023	0.046165	0.235345	0.198117	Ube4a/Ubr5	2
MF	GO:0043208	glycosphingolipid binding	2/543	11/17023	0.046165	0.235345	0.198117	Lama1/Rtn4r	2
MF	GO:0140036	ubiquitin-dependent protein binding	2/543	11/17023	0.046165	0.235345	0.198117	Ankrd13d/Tp53bp1	2
CC	GO:0030056	hemidesmosome	2/595	10/18575	0.0388727	0.145914	0.109413	Dst/Plec	2
CC	GO:0070775	H3 histone acetyltransferase complex	2/595	10/18575	0.0388727	0.145914	0.109413	Brd1/Brpf3	2
CC	GO:0099569	presynaptic cytoskeleton	2/595	10/18575	0.0388727	0.145914	0.109413	Bsn/Pclo	2
CC	GO:0000812	Swr1 complex	2/595	11/18575	0.0465218	0.166195	0.124621	Ep400/Trrap	2
CC	GO:0030123	AP-3 adaptor complex	2/595	11/18575	0.0465218	0.166195	0.124621	Ap3b2/Vps18	2
CC	GO:0061700	GATOR2 complex	2/595	11/18575	0.0465218	0.166195	0.124621	Szt2/Wdr24	2
CC	GO:0070852	cell body fiber	2/595	11/18575	0.0465218	0.166195	0.124621	Apc/Sptbn4	2
CC	GO:0097542	ciliary tip	2/595	11/18575	0.0465218	0.166195	0.124621	Armc9/Cyld	2
